# Supplementary material for: Dataset on full width at half maximum of residual stress measurement of electron beam welded high strength structural steels (S960QL and S960M) by X-ray diffraction method
Source: Data Brief. 2021 Sep 4;38:107341. doi: 10.1016/j.dib.2021.107341 (PMC8437781; doi:10.1016/j.dib.2021.107341)
Supplement: Supplementary file 1 [file mmc1.zip]

Archive with 2 entries (2 files):
- Raw data_1.xlsx
- Raw data_2.xlsx
