# Supplementary material for: Dataset on full width at half maximum of residual stress measurement of electron beam welded high strength structural steels (S960QL and S960M) by X-ray diffraction method
Source: Data Brief. 2021 Sep 4;38:107341. doi: 10.1016/j.dib.2021.107341 (PMC8437781; doi:10.1016/j.dib.2021.107341)
Supplement: Supplementary file 1 [file mmc1.zip › Raw data_1.xlsx]

## Sheet: EA1-P4
	EA1								EA1
	Series: A								Series: A
	Measurement: A_P4_m0								Measurement: A_P4_m0
	φ	σ (MPa)	± (MPa)	τ (MPa)	± (MPa)	FWHM (°)	± (°)		φ	A(max)	A(min)	A(max) / A(min)	I(max)	I(min)	I(max) / I(min)
	-90	-220.22	11.9244	10.8893	2.2604	2.64776	0.0590998		-90	6045.66	5209.75	1.16045	195.283	168.175	1.16119
	0	609.224	14.0059	-6.30776	2.65498	2.56002	0.0238867		0	6489.07	4757.04	1.3641	220.917	161.725	1.366
	EA1								EA1
	Series: A								Series: A
	Measurement: A_P4_m1								Measurement: A_P4_m1
	φ	σ (MPa)	± (MPa)	τ (MPa)	± (MPa)	FWHM (°)	± (°)		φ	A(max)	A(min)	A(max) / A(min)	I(max)	I(min)	I(max) / I(min)
	-90	-219.706	12.4628	10.7262	2.36246	2.7414	0.0685662		-90	5753.53	5107.3	1.12653	193.717	152.225	1.27257
	0	217.654	11.8704	-8.17212	2.25017	2.63206	0.0488975		0	6478.5	4505.6	1.43788	215.575	144.192	1.49506
	EA1								EA1
	Series: A								Series: A
	Measurement: A_P4_m2								Measurement: A_P4_m2
	φ	σ (MPa)	± (MPa)	τ (MPa)	± (MPa)	FWHM (°)	± (°)		φ	A(max)	A(min)	A(max) / A(min)	I(max)	I(min)	I(max) / I(min)
	-90	-203.607	11.5376	5.45645	2.18708	2.82745	0.0532259		-90	5635.88	4872.58	1.15665	174.442	141.575	1.23215
	0	23.1408	10.8733	-10.1563	2.06115	2.69975	0.0594987		0	6293.08	4675.98	1.34583	194.3	139.325	1.39458
	EA1								EA1
	Series: A								Series: A
	Measurement: A_P4_m3								Measurement: A_P4_m3
	φ	σ (MPa)	± (MPa)	τ (MPa)	± (MPa)	FWHM (°)	± (°)		φ	A(max)	A(min)	A(max) / A(min)	I(max)	I(min)	I(max) / I(min)
	-90	-222.048	13.5209	-0.902677	2.56305	2.74048	0.085127		-90	5523.5	4643.15	1.1896	189.242	138.683	1.36456
	0	-103.922	14.5802	-16.0152	2.76384	2.63379	0.0410831		0	5958.7	4565.38	1.30519	183.567	143.317	1.28085
	EA1								EA1
	Series: A								Series: A
	Measurement: A_P4_m4								Measurement: A_P4_m4
	φ	σ (MPa)	± (MPa)	τ (MPa)	± (MPa)	FWHM (°)	± (°)		φ	A(max)	A(min)	A(max) / A(min)	I(max)	I(min)	I(max) / I(min)
	-90	-210.568	16.183	0.662059	3.06767	2.81278	0.0782945		-90	5131.45	4488	1.14337	162.458	129.708	1.25249
	0	-143.559	12.8679	-16.4858	2.43926	2.80684	0.0802445		0	5680.64	4531.26	1.25366	166.383	137.992	1.20575
	EA1								EA1
	Series: A								Series: A
	Measurement: A_P4_m5								Measurement: A_P4_m5
	φ	σ (MPa)	± (MPa)	τ (MPa)	± (MPa)	FWHM (°)	± (°)		φ	A(max)	A(min)	A(max) / A(min)	I(max)	I(min)	I(max) / I(min)
	-90	-166.986	15.3	8.25905	2.90029	2.92098	0.194963		-90	4355.88	3084.71	1.41209	161.467	81.8667	1.97231
	0	-155.392	19.4972	-16.5032	3.69591	2.92922	0.158623		0	4284.68	3574.08	1.19882	148.05	92.1	1.60749
	EA1								EA1
	Series: A								Series: A
	Measurement: A_P4_m6								Measurement: A_P4_m6
	φ	σ (MPa)	± (MPa)	τ (MPa)	± (MPa)	FWHM (°)	± (°)		φ	A(max)	A(min)	A(max) / A(min)	I(max)	I(min)	I(max) / I(min)
	-90	-2.13124	23.6384	4.84925	4.48093	2.90983	0.0809859		-90	2644.99	1876.85	1.40927	78.8917	57.0917	1.38184
	0	-31.5245	25.7688	-6.97366	4.88477	2.965	0.097922		0	2667.75	1846.12	1.44506	76.75	54.85	1.39927
	EA1								EA1
	Series: A								Series: A
	Measurement: A_P4_m7								Measurement: A_P4_m7
	φ	σ (MPa)	± (MPa)	τ (MPa)	± (MPa)	FWHM (°)	± (°)		φ	A(max)	A(min)	A(max) / A(min)	I(max)	I(min)	I(max) / I(min)
	-90	16.5535	22.9669	-1.56575	4.35363	2.80706	0.118564		-90	2401.53	1802.25	1.33252	73.7333	52.825	1.3958
	0	-22.6152	17.8832	-10.1657	3.38997	2.85103	0.115672		0	2452.1	1628.12	1.50609	72.55	52.8667	1.37232
	EA1								EA1
	Series: A								Series: A
	Measurement: A_P4_m8								Measurement: A_P4_m8
	φ	σ (MPa)	± (MPa)	τ (MPa)	± (MPa)	FWHM (°)	± (°)		φ	A(max)	A(min)	A(max) / A(min)	I(max)	I(min)	I(max) / I(min)
	-90	20.8714	26.2343	10.0124	4.97301	2.84655	0.0886305		-90	2764.04	1894.1	1.45929	99.575	55.1	1.80717
	0	-39.1873	25.4306	-8.83279	4.82067	2.91758	0.12162		0	2542.13	1810.94	1.40376	77.3917	49.0583	1.57754
	EA1								EA1
	Series: A								Series: A
	Measurement: A_P4_m9								Measurement: A_P4_m9
	φ	σ (MPa)	± (MPa)	τ (MPa)	± (MPa)	FWHM (°)	± (°)		φ	A(max)	A(min)	A(max) / A(min)	I(max)	I(min)	I(max) / I(min)
	-90	45.1096	23.2333	13.9597	4.40414	2.77765	0.130537		-90	2443.07	1713.39	1.42587	82.25	51.575	1.59476
	0	-15.5368	27.5067	-10.7877	5.21421	2.82419	0.168639		0	2517.82	1789.67	1.40687	88.0667	49.8833	1.76545
	EA1								EA1
	Series: A								Series: A
	Measurement: A_P4_m10								Measurement: A_P4_m10
	φ	σ (MPa)	± (MPa)	τ (MPa)	± (MPa)	FWHM (°)	± (°)		φ	A(max)	A(min)	A(max) / A(min)	I(max)	I(min)	I(max) / I(min)
	-90	17.7082	23.6505	1.9788	4.48323	2.87421	0.118489		-90	2512.06	1820.75	1.37968	83.1583	54.1333	1.53618
	0	-3.04716	22.7068	-5.40851	4.30433	2.96787	0.0919264		0	2780.98	1826.1	1.52291	75.275	50.375	1.49429
	EA1								EA1
	Series: A								Series: A
	Measurement: A_P4_m11								Measurement: A_P4_m11
	φ	σ (MPa)	± (MPa)	τ (MPa)	± (MPa)	FWHM (°)	± (°)		φ	A(max)	A(min)	A(max) / A(min)	I(max)	I(min)	I(max) / I(min)
	-90	27.0277	17.8377	9.03516	3.38134	2.94734	0.0748428		-90	2635.21	1910.92	1.37903	73.2	56.9167	1.28609
	0	-26.9655	25.6988	-4.6086	4.8715	3.05225	0.063098		0	2494.16	1852.24	1.34656	72.625	50.0667	1.45057
	EA1								EA1
	Series: A								Series: A
	Measurement: A_P4_m12								Measurement: A_P4_m12
	φ	σ (MPa)	± (MPa)	τ (MPa)	± (MPa)	FWHM (°)	± (°)		φ	A(max)	A(min)	A(max) / A(min)	I(max)	I(min)	I(max) / I(min)
	-90	14.473	21.5748	1.04408	4.08975	2.80441	0.107568		-90	2324.26	1572.5	1.47807	78.1417	48.2083	1.62092
	0	-3.36279	25.5588	1.58799	4.84497	2.93615	0.112883		0	2299.12	1776.55	1.29415	66.7833	51.75	1.2905
	EA1								EA1
	Series: A								Series: A
	Measurement: A_P4_m13								Measurement: A_P4_m13
	φ	σ (MPa)	± (MPa)	τ (MPa)	± (MPa)	FWHM (°)	± (°)		φ	A(max)	A(min)	A(max) / A(min)	I(max)	I(min)	I(max) / I(min)
	-90	-37.8921	25.6112	-0.629061	4.8549	2.99762	0.104489		-90	2510.76	1892.4	1.32676	74.4917	53.1167	1.40242
	0	-74.1826	20.9167	-12.0734	3.965	3.09603	0.153312		0	2484.25	1798.26	1.38148	70.7583	50.6333	1.39747
	EA1								EA1
	Series: A								Series: A
	Measurement: A_P4_m14								Measurement: A_P4_m14
	φ	σ (MPa)	± (MPa)	τ (MPa)	± (MPa)	FWHM (°)	± (°)		φ	A(max)	A(min)	A(max) / A(min)	I(max)	I(min)	I(max) / I(min)
	-90	-31.2018	19.0427	0.642241	3.60976	2.94074	0.128345		-90	2419.43	1815.37	1.33275	73.3167	50.6917	1.44633
	0	-84.7587	19.2342	-8.05126	3.64607	2.96875	0.146018		0	2374.4	1855.18	1.27987	84.575	49.6333	1.704

## Sheet: EA1-P5
	EA1								EA1
	Series: A								Series: A
	Measurement: A_P5_m15								Measurement: A_P5_m15
	φ	σ (MPa)	± (MPa)	τ (MPa)	± (MPa)	FWHM (°)	± (°)		φ	A(max)	A(min)	A(max) / A(min)	I(max)	I(min)	I(max) / I(min)
	-90	-151.683	8.29144	7.07359	1.57174	2.35932	0.0593668		-90	5457.55	4674	1.16764	204.55	163.508	1.25101
	0	573.482	13.5319	-18.1073	2.56512	2.30599	0.0331573		0	5679.95	4321.85	1.31424	213.375	162.333	1.31443
	EA1								EA1
	Series: A								Series: A
	Measurement: A_P5_m16								Measurement: A_P5_m16
	φ	σ (MPa)	± (MPa)	τ (MPa)	± (MPa)	FWHM (°)	± (°)		φ	A(max)	A(min)	A(max) / A(min)	I(max)	I(min)	I(max) / I(min)
	-90	-135.334	8.68114	16.9279	1.64561	2.47383	0.0392543		-90	5379.05	4717.86	1.14015	187.458	153.608	1.22037
	0	374.308	16.7697	-22.2186	3.17889	2.42387	0.0446249		0	5891.54	4461.36	1.32057	211.183	149.825	1.40953
	EA1								EA1
	Series: A								Series: A
	Measurement: A_P5_m17								Measurement: A_P5_m17
	φ	σ (MPa)	± (MPa)	τ (MPa)	± (MPa)	FWHM (°)	± (°)		φ	A(max)	A(min)	A(max) / A(min)	I(max)	I(min)	I(max) / I(min)
	-90	-49.5836	13.7021	6.69811	2.59739	2.50948	0.0363957		-90	5106.33	4484.81	1.13858	173.267	147.483	1.17482
	0	268.413	25.0749	-15.97	4.75323	2.49337	0.0395793		0	6201.08	4253.24	1.45797	218.675	143.3	1.52599
	EA1								EA1
	Series: A								Series: A
	Measurement: A_P5_m18								Measurement: A_P5_m18
	φ	σ (MPa)	± (MPa)	τ (MPa)	± (MPa)	FWHM (°)	± (°)		φ	A(max)	A(min)	A(max) / A(min)	I(max)	I(min)	I(max) / I(min)
	-90	-142.371	13.4447	7.12919	2.54859	2.49705	0.057059		-90	5060.3	4140.93	1.22202	176.342	130.108	1.35534
	0	60.5519	17.1882	-21.0762	3.25821	2.49589	0.0711021		0	5624.93	4210.61	1.33589	189.017	141.175	1.33888
	EA1								EA1
	Series: A								Series: A
	Measurement: A_P5_m19								Measurement: A_P5_m19
	φ	σ (MPa)	± (MPa)	τ (MPa)	± (MPa)	FWHM (°)	± (°)		φ	A(max)	A(min)	A(max) / A(min)	I(max)	I(min)	I(max) / I(min)
	-90	-42.2644	17.2106	43.8937	3.26246	2.81178	0.351668		-90	3526.33	1927.87	1.82913	120.625	50.875	2.37101
	0	25.1048	24.9173	-33.5002	4.72335	2.61715	0.206178		0	3171.72	2258.67	1.40424	109.575	63.025	1.7386
	EA1								EA1
	Series: A								Series: A
	Measurement: A_P5_m20								Measurement: A_P5_m20
	φ	σ (MPa)	± (MPa)	τ (MPa)	± (MPa)	FWHM (°)	± (°)		φ	A(max)	A(min)	A(max) / A(min)	I(max)	I(min)	I(max) / I(min)
	-90	38.8419	16.0729	5.31556	3.0468	3.07283	0.162312		-90	2172.58	1598.04	1.35953	68.3	45.125	1.51357
	0	72.5997	22.5384	-9.139	4.27241	3.07827	0.159425		0	2256.25	1668.09	1.3526	67.975	43.95	1.54664
	EA1								EA1
	Series: A								Series: A
	Measurement: A_P5_m21								Measurement: A_P5_m21
	φ	σ (MPa)	± (MPa)	τ (MPa)	± (MPa)	FWHM (°)	± (°)		φ	A(max)	A(min)	A(max) / A(min)	I(max)	I(min)	I(max) / I(min)
	-90	2.14177	11.6124	3.51908	2.20126	3.05061	0.115164		-90	2116.77	1696.58	1.24767	72.175	47.2833	1.52644
	0	33.7815	26.0407	-9.99291	4.9363	3.0437	0.187795		0	2158.39	1772.32	1.21783	68.4417	43.9333	1.55785
	EA1								EA1
	Series: A								Series: A
	Measurement: A_P5_m22								Measurement: A_P5_m22
	φ	σ (MPa)	± (MPa)	τ (MPa)	± (MPa)	FWHM (°)	± (°)		φ	A(max)	A(min)	A(max) / A(min)	I(max)	I(min)	I(max) / I(min)
	-90	-16.2136	22.0354	0.243522	4.17706	3.14729	0.10809		-90	2314.9	1671.22	1.38515	64.9167	46.7167	1.38958
	0	21.7299	16.8383	-19.9318	3.19189	3.15412	0.146773		0	2335.56	1690.88	1.38127	64.6833	45.2	1.43105
	EA1								EA1
	Series: A								Series: A
	Measurement: A_P5_m23								Measurement: A_P5_m23
	φ	σ (MPa)	± (MPa)	τ (MPa)	± (MPa)	FWHM (°)	± (°)		φ	A(max)	A(min)	A(max) / A(min)	I(max)	I(min)	I(max) / I(min)
	-90	29.7962	20.1505	2.50518	3.81976	3.1553	0.151356		-90	2266.47	1778.37	1.27446	71.1417	45.7917	1.55359
	0	29.5088	13.1071	-15.9982	2.4846	3.12515	0.150045		0	2343.71	1657.43	1.41407	73.1167	49.525	1.47636
	EA1								EA1
	Series: A								Series: A
	Measurement: A_P5_m24								Measurement: A_P5_m24
	φ	σ (MPa)	± (MPa)	τ (MPa)	± (MPa)	FWHM (°)	± (°)		φ	A(max)	A(min)	A(max) / A(min)	I(max)	I(min)	I(max) / I(min)
	-90	18.7479	29.2362	-3.52892	5.54205	3.01888	0.112447		-90	2162.1	1705.73	1.26755	64.075	47.025	1.36257
	0	32.293	17.5031	-20.1814	3.31791	3.02871	0.073626		0	2233.34	1707.87	1.30767	68.8167	46.8083	1.47018
	EA1								EA1
	Series: A								Series: A
	Measurement: A_P5_m25								Measurement: A_P5_m25
	φ	σ (MPa)	± (MPa)	τ (MPa)	± (MPa)	FWHM (°)	± (°)		φ	A(max)	A(min)	A(max) / A(min)	I(max)	I(min)	I(max) / I(min)
	-90	27.0198	25.5961	9.98159	4.85203	3.11719	0.0988781		-90	2281.74	1724.43	1.32318	61.925	48.5417	1.27571
	0	40.7051	20.9863	-18.1542	3.9782	3.11515	0.0901864		0	2387.83	1676.93	1.42393	71.4833	46.275	1.54475
	EA1								EA1
	Series: A								Series: A
	Measurement: A_P5_m26								Measurement: A_P5_m26
	φ	σ (MPa)	± (MPa)	τ (MPa)	± (MPa)	FWHM (°)	± (°)		φ	A(max)	A(min)	A(max) / A(min)	I(max)	I(min)	I(max) / I(min)
	-90	54.4338	28.6827	-0.23629	5.43714	3.13506	0.126236		-90	2204.62	1805.88	1.2208	67.3	46.9167	1.43446
	0	-26.5802	24.3779	-14.6974	4.6211	3.19196	0.113456		0	2364.92	1737.15	1.36138	68.3167	46	1.48514
	EA1								EA1
	Series: A								Series: A
	Measurement: A_P5_m27								Measurement: A_P5_m27
	φ	σ (MPa)	± (MPa)	τ (MPa)	± (MPa)	FWHM (°)	± (°)		φ	A(max)	A(min)	A(max) / A(min)	I(max)	I(min)	I(max) / I(min)
	-90	51.7357	26.0976	6.49154	4.9471	2.91747	0.21066		-90	2106.75	1665.8	1.26471	89.2167	44.85	1.98922
	0	28.5768	35.0269	-16.2199	6.63974	3.04043	0.11249		0	2121.14	1639.45	1.29381	63.4333	46.475	1.36489
	EA1								EA1
	Series: A								Series: A
	Measurement: A_P5_m28								Measurement: A_P5_m28
	φ	σ (MPa)	± (MPa)	τ (MPa)	± (MPa)	FWHM (°)	± (°)		φ	A(max)	A(min)	A(max) / A(min)	I(max)	I(min)	I(max) / I(min)
	-90	65.2668	24.7216	5.73361	4.68626	2.98316	0.0955257		-90	2095.96	1593.45	1.31536	65.3167	44.7583	1.45932
	0	9.3379	28.2501	-7.40865	5.35513	3.0864	0.171397		0	2215.65	1602.24	1.38285	65.6583	42.0167	1.56267
	EA1								EA1
	Series: A								Series: A
	Measurement: A_P5_m29								Measurement: A_P5_m29
	φ	σ (MPa)	± (MPa)	τ (MPa)	± (MPa)	FWHM (°)	± (°)		φ	A(max)	A(min)	A(max) / A(min)	I(max)	I(min)	I(max) / I(min)
	-90	48.4662	18.7984	10.5406	3.56344	2.9325	0.157078		-90	2126.49	1551.6	1.37052	76.625	45.175	1.69618
	0	6.77273	33.0101	-6.75709	6.25744	3.05804	0.107848		0	2117.51	1515.18	1.39753	65.3417	44.075	1.48251

## Sheet: EA1-P6
	EA1								EA1
	Series: A								Series: A
	Measurement: A_P6_m30								Measurement: A_P6_m30
	φ	σ (MPa)	± (MPa)	τ (MPa)	± (MPa)	FWHM (°)	± (°)		φ	A(max)	A(min)	A(max) / A(min)	I(max)	I(min)	I(max) / I(min)
	-90	-193.6	7.71207	15.8191	1.46191	2.37524	0.102185		-90	5417.54	4793.45	1.1302	218.3	159.975	1.36459
	0	458.171	20.0439	-21.9123	3.79954	2.29494	0.049494		0	5775.64	4279.66	1.34956	223.933	156.558	1.43035
	EA1								EA1
	Series: A								Series: A
	Measurement: A_P6_m31								Measurement: A_P6_m31
	φ	σ (MPa)	± (MPa)	τ (MPa)	± (MPa)	FWHM (°)	± (°)		φ	A(max)	A(min)	A(max) / A(min)	I(max)	I(min)	I(max) / I(min)
	-90	-176.367	6.91935	11.8746	1.31164	2.46165	0.0710053		-90	5391.28	4634.31	1.16334	192.117	148.825	1.29089
	0	135.248	10.7821	-23.9396	2.04387	2.448	0.0363503		0	5764.5	4558.14	1.26466	197.942	152.1	1.30139
	EA1								EA1
	Series: A								Series: A
	Measurement: A_P6_m32								Measurement: A_P6_m32
	φ	σ (MPa)	± (MPa)	τ (MPa)	± (MPa)	FWHM (°)	± (°)		φ	A(max)	A(min)	A(max) / A(min)	I(max)	I(min)	I(max) / I(min)
	-90	-206.29	9.16285	6.0014	1.73692	2.65717	0.0627416		-90	5209.33	4693.12	1.10999	169.65	136.425	1.24354
	0	-40.1175	12.9202	-26.9551	2.44917	2.63646	0.0473317		0	5848.63	4337.27	1.34846	184.692	135.158	1.36648
	EA1								EA1
	Series: A								Series: A
	Measurement: A_P6_m33								Measurement: A_P6_m33
	φ	σ (MPa)	± (MPa)	τ (MPa)	± (MPa)	FWHM (°)	± (°)		φ	A(max)	A(min)	A(max) / A(min)	I(max)	I(min)	I(max) / I(min)
	-90	-169.557	16.1661	4.52742	3.06447	2.63394	0.127734		-90	4838.12	3492.25	1.38539	184.15	99.0417	1.85932
	0	-127.23	13.7164	-26.4664	2.6001	2.59693	0.0826252		0	5312.35	4126.65	1.28733	164.167	123.2	1.33252
	EA1								EA1
	Series: A								Series: A
	Measurement: A_P6_m34								Measurement: A_P6_m34
	φ	σ (MPa)	± (MPa)	τ (MPa)	± (MPa)	FWHM (°)	± (°)		φ	A(max)	A(min)	A(max) / A(min)	I(max)	I(min)	I(max) / I(min)
	-90	-33.2654	23.5165	23.7366	4.45781	3.07703	0.10134		-90	2864.56	1628.68	1.75882	88.85	44.425	2
	0	-10.6563	25.163	-16.8523	4.76993	3.22509	0.0830135		0	2323.5	1763.22	1.31776	68.575	48.375	1.41757
	EA1								EA1
	Series: A								Series: A
	Measurement: A_P6_m35								Measurement: A_P6_m35
	φ	σ (MPa)	± (MPa)	τ (MPa)	± (MPa)	FWHM (°)	± (°)		φ	A(max)	A(min)	A(max) / A(min)	I(max)	I(min)	I(max) / I(min)
	-90	20.3297	19.9754	-5.75053	3.78656	3.04308	0.146462		-90	2257.43	1712.21	1.31843	70.2583	47.4667	1.48016
	0	13.575	23.7059	-16.0173	4.49373	3.09955	0.111247		0	2289.05	1592.84	1.43709	65.8417	47.075	1.39865
	EA1								EA1
	Series: A								Series: A
	Measurement: A_P6_m36								Measurement: A_P6_m36
	φ	σ (MPa)	± (MPa)	τ (MPa)	± (MPa)	FWHM (°)	± (°)		φ	A(max)	A(min)	A(max) / A(min)	I(max)	I(min)	I(max) / I(min)
	-90	0.892907	18.5548	4.51973	3.51727	3.24358	0.0952335		-90	2290.52	1742.69	1.31436	62.575	46.2333	1.35346
	0	-75.9348	15.923	-7.4991	3.01839	3.18389	0.182252		0	2357.86	1894.11	1.24484	72.8667	47.325	1.53971
	EA1								EA1
	Series: A								Series: A
	Measurement: A_P6_m37								Measurement: A_P6_m37
	φ	σ (MPa)	± (MPa)	τ (MPa)	± (MPa)	FWHM (°)	± (°)		φ	A(max)	A(min)	A(max) / A(min)	I(max)	I(min)	I(max) / I(min)
	-90	-28.3244	23.3453	-20.0107	4.42536	3.14416	0.209737		-90	3010.97	1896.58	1.58758	79.7167	48.5833	1.64082
	0	-123.141	12.2836	-33.7765	2.32849	3.17056	0.243874		0	3072.43	1873.02	1.64036	88.1667	48.0333	1.83553
	EA1								EA1
	Series: A								Series: A
	Measurement: A_P6_m38								Measurement: A_P6_m38
	φ	σ (MPa)	± (MPa)	τ (MPa)	± (MPa)	FWHM (°)	± (°)		φ	A(max)	A(min)	A(max) / A(min)	I(max)	I(min)	I(max) / I(min)
	-90	-87.4451	22.3594	-11.6546	4.23847	3.00285	0.193972		-90	3892.52	2650.73	1.46847	114.458	68.6833	1.66646
	0	-125.345	21.1018	-24.6218	4.00009	3.15856	0.284027		0	3754.29	2164.27	1.73467	111.825	50.0333	2.23501
	EA1								EA1
	Series: A								Series: A
	Measurement: A_P6_m39								Measurement: A_P6_m39
	φ	σ (MPa)	± (MPa)	τ (MPa)	± (MPa)	FWHM (°)	± (°)		φ	A(max)	A(min)	A(max) / A(min)	I(max)	I(min)	I(max) / I(min)
	-90	-72.8597	22.1256	-0.742911	4.19416	2.93936	0.328784		-90	3480.68	2361.95	1.47365	122.225	59	2.07161
	0	-221.014	28.3566	-7.16666	5.37532	2.89509	0.24103		0	3361.86	2489.63	1.35034	105.542	60.7	1.73874
	EA1								EA1
	Series: A								Series: A
	Measurement: A_P6_m40								Measurement: A_P6_m40
	φ	σ (MPa)	± (MPa)	τ (MPa)	± (MPa)	FWHM (°)	± (°)		φ	A(max)	A(min)	A(max) / A(min)	I(max)	I(min)	I(max) / I(min)
	-90	-4.79332	34.4291	-2.61087	6.52643	3.00535	0.187787		-90	2536.45	1750.45	1.44903	74.0417	45.5	1.62729
	0	-135.67	23.8826	-4.70345	4.52722	3.08924	0.413341		0	2361.2	1893.97	1.24669	85.075	45.5917	1.86602
	EA1								EA1
	Series: A								Series: A
	Measurement: A_P6_m41								Measurement: A_P6_m41
	φ	σ (MPa)	± (MPa)	τ (MPa)	± (MPa)	FWHM (°)	± (°)		φ	A(max)	A(min)	A(max) / A(min)	I(max)	I(min)	I(max) / I(min)
	-90	-21.5881	16.6281	2.55764	3.15205	3.05937	0.156125		-90	2396.55	1761.83	1.36026	70.125	47.8417	1.46577
	0	-81.9088	20.8044	-17.3402	3.94371	3.1332	0.219906		0	2367.73	1720.95	1.37582	70.2917	42.825	1.64137
	EA1								EA1
	Series: A								Series: A
	Measurement: A_P6_m42								Measurement: A_P6_m42
	φ	σ (MPa)	± (MPa)	τ (MPa)	± (MPa)	FWHM (°)	± (°)		φ	A(max)	A(min)	A(max) / A(min)	I(max)	I(min)	I(max) / I(min)
	-90	27.1448	25.4298	-1.60506	4.8205	2.87294	0.231862		-90	2061.17	1664.05	1.23864	72.5417	46.0833	1.57414
	0	-6.75468	37.152	-13.014	7.04258	3.07385	0.319371		0	2223.03	1620.48	1.37184	82.0417	41.125	1.99493
	EA1								EA1
	Series: A								Series: A
	Measurement: A_P6_m43								Measurement: A_P6_m43
	φ	σ (MPa)	± (MPa)	τ (MPa)	± (MPa)	FWHM (°)	± (°)		φ	A(max)	A(min)	A(max) / A(min)	I(max)	I(min)	I(max) / I(min)
	-90	34.4129	14.0225	2.33349	2.65813	2.96328	0.211543		-90	2206.05	1566.3	1.40845	65.9	45.35	1.45314
	0	-17.2537	28.1349	-20.146	5.33329	3.15269	0.247299		0	2258.03	1625.59	1.38905	70.85	43.8667	1.61512
	EA1								EA1
	Series: A								Series: A
	Measurement: A_P6_m44								Measurement: A_P6_m44
	φ	σ (MPa)	± (MPa)	τ (MPa)	± (MPa)	FWHM (°)	± (°)		φ	A(max)	A(min)	A(max) / A(min)	I(max)	I(min)	I(max) / I(min)
	-90	-1.57598	19.046	-8.33336	3.61039	2.99574	0.298934		-90	2443.76	1658.63	1.47337	75.325	41.7417	1.80455
	0	-37.0042	20.2391	-22.9861	3.83655	3.08506	0.298215		0	2407.23	1750.62	1.37507	83.475	45.1833	1.84747

## Sheet: EB1-P1
	EB1								EB1
	Series: B								Series: B
	Measurement: B_P1_m0								Measurement: B_P1_m0
	φ	σ (MPa)	± (MPa)	τ (MPa)	± (MPa)	FWHM (°)	± (°)		φ	A(max)	A(min)	A(max) / A(min)	I(max)	I(min)	I(max) / I(min)
	-90	-49.7824	43.4643	21.1724	8.23915	2.25948	0.0759143		-90	5420.33	4307.71	1.25829	216.608	148.025	1.46332
	0	463.504	13.033	-10.7603	2.47055	2.23124	0.0325114		0	5499.94	4240.38	1.29704	207.95	160.842	1.29289
	EB1								EB1
	Series: B								Series: B
	Measurement: B_P1_m1								Measurement: B_P1_m1
	φ	σ (MPa)	± (MPa)	τ (MPa)	± (MPa)	FWHM (°)	± (°)		φ	A(max)	A(min)	A(max) / A(min)	I(max)	I(min)	I(max) / I(min)
	-90	-188.73	7.40384	-9.82851	1.40348	2.41941	0.0505089		-90	5387.51	4423.72	1.21787	188.967	155.1	1.21835
	0	278.542	8.54768	-4.27489	1.62031	2.39992	0.0241917		0	5440.5	4370.46	1.24483	191.5	151.175	1.26674
	EB1								EB1
	Series: B								Series: B
	Measurement: B_P1_m2								Measurement: B_P1_m2
	φ	σ (MPa)	± (MPa)	τ (MPa)	± (MPa)	FWHM (°)	± (°)		φ	A(max)	A(min)	A(max) / A(min)	I(max)	I(min)	I(max) / I(min)
	-90	-181.265	7.2693	-6.5076	1.37798	2.42682	0.0516571		-90	5300.41	4411.91	1.20139	187.992	147.983	1.27036
	0	68.2108	10.0674	-0.928735	1.90839	2.42386	0.039578		0	5756.18	4450.9	1.29326	199.967	154.75	1.29219
	EB1								EB1
	Series: B								Series: B
	Measurement: B_P1_m3								Measurement: B_P1_m3
	φ	σ (MPa)	± (MPa)	τ (MPa)	± (MPa)	FWHM (°)	± (°)		φ	A(max)	A(min)	A(max) / A(min)	I(max)	I(min)	I(max) / I(min)
	-90	-160.99	10.6185	-3.58501	2.01285	2.45818	0.0465647		-90	5155.61	3865.7	1.33368	178.483	128.25	1.39168
	0	-51.1613	12.1266	1.26756	2.29873	2.43251	0.0809494		0	5308.67	4261.5	1.24573	189.733	147.158	1.28931
	EB1								EB1
	Series: B								Series: B
	Measurement: B_P1_m4								Measurement: B_P1_m4
	φ	σ (MPa)	± (MPa)	τ (MPa)	± (MPa)	FWHM (°)	± (°)		φ	A(max)	A(min)	A(max) / A(min)	I(max)	I(min)	I(max) / I(min)
	-90	-119.072	12.7204	-13.3844	2.41129	2.72385	0.228233		-90	4367.73	2452.87	1.78066	144.925	71.6417	2.02291
	0	-78.2366	10.622	2.63234	2.01351	2.71788	0.111658		0	3698.65	2754.32	1.34285	118.233	78.65	1.50328
	EB1								EB1
	Series: B								Series: B
	Measurement: B_P1_m5								Measurement: B_P1_m5
	φ	σ (MPa)	± (MPa)	τ (MPa)	± (MPa)	FWHM (°)	± (°)		φ	A(max)	A(min)	A(max) / A(min)	I(max)	I(min)	I(max) / I(min)
	-90	3.37124	17.905	8.09716	3.3941	3.12952	0.0596628		-90	2389.89	1835.8	1.30182	67.7917	47.8167	1.41774
	0	7.88794	20.3257	-15.4542	3.85297	3.19759	0.126477		0	2350.86	1796.97	1.30824	71.525	47.6167	1.5021
	EB1								EB1
	Series: B								Series: B
	Measurement: B_P1_m6								Measurement: B_P1_m6
	φ	σ (MPa)	± (MPa)	τ (MPa)	± (MPa)	FWHM (°)	± (°)		φ	A(max)	A(min)	A(max) / A(min)	I(max)	I(min)	I(max) / I(min)
	-90	-15.5024	22.871	9.85023	4.33546	2.98863	0.194671		-90	2249.08	1668.48	1.34799	74.3583	47.8917	1.55264
	0	38.2779	22.6002	-10.3301	4.28413	3.12522	0.135964		0	2287.33	1685.45	1.35711	72	43.525	1.65422
	EB1								EB1
	Series: B								Series: B
	Measurement: B_P1_m7								Measurement: B_P1_m7
	φ	σ (MPa)	± (MPa)	τ (MPa)	± (MPa)	FWHM (°)	± (°)		φ	A(max)	A(min)	A(max) / A(min)	I(max)	I(min)	I(max) / I(min)
	-90	4.08454	21.6899	5.47498	4.11157	3.25381	0.137441		-90	2485.56	1765.62	1.40776	69.5917	49.2083	1.41423
	0	-7.0453	25.7063	-1.96631	4.87292	3.21224	0.158799		0	2498.7	2016.25	1.23928	72.3333	51.25	1.41138
	EB1								EB1
	Series: B								Series: B
	Measurement: B_P1_m8								Measurement: B_P1_m8
	φ	σ (MPa)	± (MPa)	τ (MPa)	± (MPa)	FWHM (°)	± (°)		φ	A(max)	A(min)	A(max) / A(min)	I(max)	I(min)	I(max) / I(min)
	-90	-48.6498	16.7658	-7.10743	3.17815	3.22287	0.222472		-90	2675.25	1945.78	1.3749	78.3667	49.6667	1.57785
	0	-113.773	22.6546	3.33133	4.29444	3.34129	0.194898		0	2535.62	1939.66	1.30725	71.2917	51.75	1.37762
	EB1								EB1
	Series: B								Series: B
	Measurement: B_P1_m9								Measurement: B_P1_m9
	φ	σ (MPa)	± (MPa)	τ (MPa)	± (MPa)	FWHM (°)	± (°)		φ	A(max)	A(min)	A(max) / A(min)	I(max)	I(min)	I(max) / I(min)
	-90	-7.11872	20.1912	8.80985	3.82746	3.15867	0.143248		-90	2419.25	1790.77	1.35096	69.3333	45.3667	1.52829
	0	-35.0602	25.3566	-8.087	4.80663	3.16389	0.181979		0	2419.11	1740.65	1.38977	79.9	47.3917	1.68595
	EB1								EB1
	Series: B								Series: B
	Measurement: B_P1_m10								Measurement: B_P1_m10
	φ	σ (MPa)	± (MPa)	τ (MPa)	± (MPa)	FWHM (°)	± (°)		φ	A(max)	A(min)	A(max) / A(min)	I(max)	I(min)	I(max) / I(min)
	-90	-61.0082	21.5512	1.2683	4.08527	3.1682	0.234967		-90	2601.88	1699.5	1.53097	77.1833	46.7083	1.65245
	0	-76.0728	21.118	-5.4014	4.00317	3.19953	0.172391		0	2378.69	1875.91	1.26802	72.2	49.5667	1.45662
	EB1								EB1
	Series: B								Series: B
	Measurement: B_P1_m11								Measurement: B_P1_m11
	φ	σ (MPa)	± (MPa)	τ (MPa)	± (MPa)	FWHM (°)	± (°)		φ	A(max)	A(min)	A(max) / A(min)	I(max)	I(min)	I(max) / I(min)
	-90	-50.8304	22.0733	7.30383	4.18424	3.1554	0.134834		-90	2553.5	1819.78	1.40319	73.875	47.1083	1.56819
	0	-56.6375	17.0213	-7.59279	3.22658	3.17807	0.203803		0	2427.19	1734.9	1.39904	71.55	46.1667	1.54982
	EB1								EB1
	Series: B								Series: B
	Measurement: B_P1_m12								Measurement: B_P1_m12
	φ	σ (MPa)	± (MPa)	τ (MPa)	± (MPa)	FWHM (°)	± (°)		φ	A(max)	A(min)	A(max) / A(min)	I(max)	I(min)	I(max) / I(min)
	-90	8.0235	23.7936	9.05813	4.51034	3.05481	0.215041		-90	2360.76	1770.39	1.33347	74.8	46.075	1.62344
	0	-2.05132	22.3194	-6.19041	4.23091	3.10442	0.286162		0	2476.24	1970.28	1.25679	76.675	47.3583	1.61904
	EB1								EB1
	Series: B								Series: B
	Measurement: B_P1_m13								Measurement: B_P1_m13
	φ	σ (MPa)	± (MPa)	τ (MPa)	± (MPa)	FWHM (°)	± (°)		φ	A(max)	A(min)	A(max) / A(min)	I(max)	I(min)	I(max) / I(min)
	-90	0.642777	19.1844	7.02262	3.63663	3.08957	0.160947		-90	2263.19	1653.98	1.36833	68.925	48	1.43594
	0	-35.9571	14.9596	-10.8364	2.83577	3.1689	0.157553		0	2276.5	1661.42	1.37022	66.3083	43.9833	1.50758
	EB1								EB1
	Series: B								Series: B
	Measurement: B_P1_m14								Measurement: B_P1_m14
	φ	σ (MPa)	± (MPa)	τ (MPa)	± (MPa)	FWHM (°)	± (°)		φ	A(max)	A(min)	A(max) / A(min)	I(max)	I(min)	I(max) / I(min)
	-90	49.6783	13.5721	6.8749	2.57274	3.08456	0.102826		-90	2194.58	1646.58	1.33281	61.8167	46.3333	1.33417
	0	-35.2173	32.651	0.0842652	6.18938	3.04747	0.137623		0	2200.36	1737.2	1.26661	68.45	43.9	1.55923

## Sheet: EB1-P2
	EB1								EB1
	Series: B								Series: B
	Measurement: B_P2_m15								Measurement: B_P2_m15
	φ	σ (MPa)	± (MPa)	τ (MPa)	± (MPa)	FWHM (°)	± (°)		φ	A(max)	A(min)	A(max) / A(min)	I(max)	I(min)	I(max) / I(min)
	-90	-100.352	36.6836	21.534	6.95379	2.24369	0.0815817		-90	5760.54	4277.6	1.34668	235.475	158.483	1.4858
	0	529.31	19.7114	-19.0998	3.73653	2.23158	0.05128		0	6014.67	4315.88	1.39361	232.183	165.358	1.40412
	EB1								EB1
	Series: B								Series: B
	Measurement: B_P2_m16								Measurement: B_P2_m16
	φ	σ (MPa)	± (MPa)	τ (MPa)	± (MPa)	FWHM (°)	± (°)		φ	A(max)	A(min)	A(max) / A(min)	I(max)	I(min)	I(max) / I(min)
	-90	-109.537	14.4103	-9.60075	2.73163	2.38814	0.0374336		-90	5459.72	4356.5	1.25324	195.7	154.217	1.26899
	0	431.539	13.4544	-18.1244	2.55043	2.39093	0.0380609		0	5869.46	4382.13	1.33941	210.717	156.133	1.34959
	EB1								EB1
	Series: B								Series: B
	Measurement: B_P2_m17								Measurement: B_P2_m17
	φ	σ (MPa)	± (MPa)	τ (MPa)	± (MPa)	FWHM (°)	± (°)		φ	A(max)	A(min)	A(max) / A(min)	I(max)	I(min)	I(max) / I(min)
	-90	-120.788	12.1784	-8.51168	2.30855	2.43281	0.0500085		-90	5340.7	4173	1.27982	191.125	140.625	1.35911
	0	188.914	16.789	-11.7088	3.18254	2.4237	0.041501		0	5300.87	4102.77	1.29202	189.65	144.783	1.30989
	EB1								EB1
	Series: B								Series: B
	Measurement: B_P2_m18								Measurement: B_P2_m18
	φ	σ (MPa)	± (MPa)	τ (MPa)	± (MPa)	FWHM (°)	± (°)		φ	A(max)	A(min)	A(max) / A(min)	I(max)	I(min)	I(max) / I(min)
	-90	-119.148	9.99106	-2.60269	1.89392	2.42451	0.0621146		-90	4980.9	3972.16	1.25395	175.967	126.658	1.3893
	0	70.1748	10.1135	-5.25826	1.91712	2.40822	0.0516395		0	5291.23	4101.9	1.28995	182.125	140.092	1.30004
	EB1								EB1
	Series: B								Series: B
	Measurement: B_P2_m19								Measurement: B_P2_m19
	φ	σ (MPa)	± (MPa)	τ (MPa)	± (MPa)	FWHM (°)	± (°)		φ	A(max)	A(min)	A(max) / A(min)	I(max)	I(min)	I(max) / I(min)
	-90	-133.116	19.6052	-15.2348	3.71639	2.59836	0.158026		-90	4892.89	2505.14	1.95314	162.842	72.3917	2.24945
	0	8.72681	12.0574	-8.64763	2.28562	2.53806	0.113115		0	3924.07	2802.08	1.40041	132.858	91.4083	1.45346
	EB1								EB1
	Series: B								Series: B
	Measurement: B_P2_m20								Measurement: B_P2_m20
	φ	σ (MPa)	± (MPa)	τ (MPa)	± (MPa)	FWHM (°)	± (°)		φ	A(max)	A(min)	A(max) / A(min)	I(max)	I(min)	I(max) / I(min)
	-90	-49.1973	17.3599	4.86718	3.29076	2.86656	0.275149		-90	3072.8	2124.45	1.4464	95	55.9833	1.69693
	0	-31.2457	27.7986	-19.2788	5.26953	2.88258	0.239006		0	2905.09	2147.72	1.35264	94.9833	61.0917	1.55477
	EB1								EB1
	Series: B								Series: B
	Measurement: B_P2_m21								Measurement: B_P2_m21
	φ	σ (MPa)	± (MPa)	τ (MPa)	± (MPa)	FWHM (°)	± (°)		φ	A(max)	A(min)	A(max) / A(min)	I(max)	I(min)	I(max) / I(min)
	-90	-33.6241	10.7691	4.7099	2.04141	3.00042	0.260275		-90	2575.75	1993.68	1.29196	83.8083	53.0417	1.58005
	0	27.9023	17.4593	-15.5364	3.30961	3.06023	0.290615		0	2569.35	1841.59	1.39518	82.3	50.0333	1.6449
	EB1								EB1
	Series: B								Series: B
	Measurement: B_P2_m22								Measurement: B_P2_m22
	φ	σ (MPa)	± (MPa)	τ (MPa)	± (MPa)	FWHM (°)	± (°)		φ	A(max)	A(min)	A(max) / A(min)	I(max)	I(min)	I(max) / I(min)
	-90	-27.7337	21.5	-2.30768	4.07557	2.97867	0.254583		-90	2696.45	2087.68	1.2916	84.2083	52.9333	1.59084
	0	-22.3372	16.9856	-14.5031	3.2198	2.96623	0.259506		0	2646.23	2135.11	1.23939	83.925	51.8917	1.61731
	EB1								EB1
	Series: B								Series: B
	Measurement: B_P2_m23								Measurement: B_P2_m23
	φ	σ (MPa)	± (MPa)	τ (MPa)	± (MPa)	FWHM (°)	± (°)		φ	A(max)	A(min)	A(max) / A(min)	I(max)	I(min)	I(max) / I(min)
	-90	-51.1755	13.2287	6.2082	2.50765	3.09112	0.260518		-90	2625.32	1918.94	1.36811	83.8833	49.1833	1.70552
	0	-12.8774	25.9422	-7.29085	4.91764	3.03876	0.244921		0	2615.59	1936.91	1.35039	76.5833	50.6	1.5135
	EB1								EB1
	Series: B								Series: B
	Measurement: B_P2_m24								Measurement: B_P2_m24
	φ	σ (MPa)	± (MPa)	τ (MPa)	± (MPa)	FWHM (°)	± (°)		φ	A(max)	A(min)	A(max) / A(min)	I(max)	I(min)	I(max) / I(min)
	-90	-23.2043	12.8128	8.53826	2.4288	3.01425	0.281285		-90	2648.88	2046	1.29466	78.825	53.2083	1.48144
	0	-16.2267	20.4716	-5.74396	3.88062	3.11318	0.256168		0	2575.22	1868.67	1.3781	78.55	48.1833	1.63023
	EB1								EB1
	Series: B								Series: B
	Measurement: B_P2_m25								Measurement: B_P2_m25
	φ	σ (MPa)	± (MPa)	τ (MPa)	± (MPa)	FWHM (°)	± (°)		φ	A(max)	A(min)	A(max) / A(min)	I(max)	I(min)	I(max) / I(min)
	-90	-3.29818	22.4248	-2.48759	4.25087	3.01177	0.287643		-90	2500.74	1902.97	1.31412	78.4417	47.6417	1.64649
	0	31.2903	34.0687	-9.19902	6.45811	3.05817	0.220884		0	2470.95	1923.71	1.28447	75.4417	50.525	1.49316
	EB1								EB1
	Series: B								Series: B
	Measurement: B_P2_m26								Measurement: B_P2_m26
	φ	σ (MPa)	± (MPa)	τ (MPa)	± (MPa)	FWHM (°)	± (°)		φ	A(max)	A(min)	A(max) / A(min)	I(max)	I(min)	I(max) / I(min)
	-90	-1.57329	21.0864	-0.0975835	3.99717	3.12248	0.256805		-90	2364.36	1941.51	1.2178	76.7917	44.475	1.72663
	0	6.3089	29.0143	-19.4318	5.49999	3.10445	0.285133		0	2490.96	1839.62	1.35406	83.85	48.6083	1.72501
	EB1								EB1
	Series: B								Series: B
	Measurement: B_P2_m27								Measurement: B_P2_m27
	φ	σ (MPa)	± (MPa)	τ (MPa)	± (MPa)	FWHM (°)	± (°)		φ	A(max)	A(min)	A(max) / A(min)	I(max)	I(min)	I(max) / I(min)
	-90	-34.4886	18.9626	4.84637	3.59458	3.06697	0.290124		-90	2827.36	1958.62	1.44355	93.05	47.3583	1.96481
	0	3.95211	22.7549	-23.2685	4.31344	3.03674	0.338921		0	2428.59	1946.43	1.24771	74.6667	47.6667	1.56643
	EB1								EB1
	Series: B								Series: B
	Measurement: B_P2_m28								Measurement: B_P2_m28
	φ	σ (MPa)	± (MPa)	τ (MPa)	± (MPa)	FWHM (°)	± (°)		φ	A(max)	A(min)	A(max) / A(min)	I(max)	I(min)	I(max) / I(min)
	-90	-36.6817	24.4973	-3.0774	4.64374	3.06258	0.237136		-90	2251.04	1775.1	1.26812	71.2333	47.25	1.50758
	0	-24.7755	17.3439	-13.9784	3.28774	3.03733	0.305936		0	2289.27	1842.08	1.24276	78.3417	46.925	1.66951
	EB1								EB1
	Series: B								Series: B
	Measurement: B_P2_m29								Measurement: B_P2_m29
	φ	σ (MPa)	± (MPa)	τ (MPa)	± (MPa)	FWHM (°)	± (°)		φ	A(max)	A(min)	A(max) / A(min)	I(max)	I(min)	I(max) / I(min)
	-90	-5.67338	17.149	5.53579	3.25079	3.01331	0.244323		-90	2338.65	1743.86	1.34108	74.4417	47.9333	1.55303
	0	-33.8965	24.8054	-7.40593	4.70214	3.08512	0.31241		0	2349	1739.32	1.35053	73.3167	47.6417	1.53892

## Sheet: EB1-P3
	EB1								EB1
	Series: B								Series: B
	Measurement: B_P3_m30								Measurement: B_P3_m30
	φ	σ (MPa)	± (MPa)	τ (MPa)	± (MPa)	FWHM (°)	± (°)		φ	A(max)	A(min)	A(max) / A(min)	I(max)	I(min)	I(max) / I(min)
	-90	-187.898	13.2062	-1.0229	2.50339	2.37252	0.0570324		-90	5659.21	4406.02	1.28443	212.908	155.758	1.36691
	0	548.867	17.5198	-24.4967	3.32108	2.30591	0.0423427		0	6052.88	4538.03	1.33381	221.667	165.792	1.33702
	EB1								EB1
	Series: B								Series: B
	Measurement: B_P3_m31								Measurement: B_P3_m31
	φ	σ (MPa)	± (MPa)	τ (MPa)	± (MPa)	FWHM (°)	± (°)		φ	A(max)	A(min)	A(max) / A(min)	I(max)	I(min)	I(max) / I(min)
	-90	-201.014	11.3793	-11.5708	2.15708	2.41718	0.0405357		-90	5772.92	4396.56	1.31305	207.475	152.108	1.36399
	0	197.292	16.1704	-14.462	3.06529	2.40633	0.0400362		0	6178.55	4413.61	1.39988	213.683	155.742	1.37204
	EB1								EB1
	Series: B								Series: B
	Measurement: B_P3_m32								Measurement: B_P3_m32
	φ	σ (MPa)	± (MPa)	τ (MPa)	± (MPa)	FWHM (°)	± (°)		φ	A(max)	A(min)	A(max) / A(min)	I(max)	I(min)	I(max) / I(min)
	-90	-176.236	9.48959	-1.42097	1.79886	2.4839	0.0417143		-90	5727.4	4414.67	1.29736	199.692	149.15	1.33886
	0	29.229	10.6308	-8.38355	2.01518	2.47854	0.0508317		0	6201.05	4288.12	1.4461	204.933	148.242	1.38243
	EB1								EB1
	Series: B								Series: B
	Measurement: B_P3_m33								Measurement: B_P3_m33
	φ	σ (MPa)	± (MPa)	τ (MPa)	± (MPa)	FWHM (°)	± (°)		φ	A(max)	A(min)	A(max) / A(min)	I(max)	I(min)	I(max) / I(min)
	-90	-138.902	12.4422	-8.25625	2.35857	2.49306	0.0376257		-90	5404.9	3321.85	1.62707	183.983	110	1.67258
	0	-86.5242	10.984	-4.38538	2.08215	2.49138	0.0443023		0	5224.5	3806.98	1.37235	182.317	124.308	1.46665
	EB1								EB1
	Series: B								Series: B
	Measurement: B_P3_m34								Measurement: B_P3_m34
	φ	σ (MPa)	± (MPa)	τ (MPa)	± (MPa)	FWHM (°)	± (°)		φ	A(max)	A(min)	A(max) / A(min)	I(max)	I(min)	I(max) / I(min)
	-90	-13.8145	18.7361	-2.51136	3.55164	2.83815	0.189491		-90	2629.2	1933.24	1.35999	88.4833	50.0167	1.76908
	0	7.18828	19.5801	-25.3495	3.71162	2.81499	0.307502		0	2443.03	1941.58	1.25827	109.817	53.4583	2.05425
	EB1								EB1
	Series: B								Series: B
	Measurement: B_P3_m35								Measurement: B_P3_m35
	φ	σ (MPa)	± (MPa)	τ (MPa)	± (MPa)	FWHM (°)	± (°)		φ	A(max)	A(min)	A(max) / A(min)	I(max)	I(min)	I(max) / I(min)
	-90	25.7035	21.6082	8.57171	4.09608	3.02766	0.21706		-90	2596.94	1910.4	1.35937	85.9083	48.7833	1.76102
	0	-6.6921	21.8021	-11.7262	4.13284	3.0755	0.27963		0	2381.08	1869.81	1.27343	80.775	49.3417	1.63705
	EB1								EB1
	Series: B								Series: B
	Measurement: B_P3_m36								Measurement: B_P3_m36
	φ	σ (MPa)	± (MPa)	τ (MPa)	± (MPa)	FWHM (°)	± (°)		φ	A(max)	A(min)	A(max) / A(min)	I(max)	I(min)	I(max) / I(min)
	-90	0.0470783	23.8637	13.1428	4.52364	2.84072	0.26653		-90	2402.17	1754.42	1.36921	85.25	51.2333	1.66396
	0	-12.3123	30.2954	-19.7503	5.74284	2.92685	0.293353		0	2550.87	1817.82	1.40326	79.3333	47.7583	1.66114
	EB1								EB1
	Series: B								Series: B
	Measurement: B_P3_m37								Measurement: B_P3_m37
	φ	σ (MPa)	± (MPa)	τ (MPa)	± (MPa)	FWHM (°)	± (°)		φ	A(max)	A(min)	A(max) / A(min)	I(max)	I(min)	I(max) / I(min)
	-90	-30.1618	13.5939	10.4033	2.57688	2.96216	0.301344		-90	2374.17	1844.88	1.2869	78.9333	46.4167	1.70054
	0	-42.7706	15.3866	-18.7226	2.91671	3.06765	0.218018		0	2537.61	1880.06	1.34975	79.0167	50.3417	1.56961
	EB1								EB1
	Series: B								Series: B
	Measurement: B_P3_m38								Measurement: B_P3_m38
	φ	σ (MPa)	± (MPa)	τ (MPa)	± (MPa)	FWHM (°)	± (°)		φ	A(max)	A(min)	A(max) / A(min)	I(max)	I(min)	I(max) / I(min)
	-90	-28.9562	19.3016	1.76507	3.65884	2.95893	0.267339		-90	2864	2167.76	1.32118	87.0833	54.425	1.60006
	0	-74.9602	21.5609	-21.1968	4.08711	2.94181	0.30078		0	2878.35	2076.58	1.3861	87.7	52.8917	1.65811
	EB1								EB1
	Series: B								Series: B
	Measurement: B_P3_m39								Measurement: B_P3_m39
	φ	σ (MPa)	± (MPa)	τ (MPa)	± (MPa)	FWHM (°)	± (°)		φ	A(max)	A(min)	A(max) / A(min)	I(max)	I(min)	I(max) / I(min)
	-90	-1.84165	18.7557	11.0862	3.55536	2.90334	0.277478		-90	2214.15	1857.43	1.19205	84.0583	45.7917	1.83567
	0	-33.8585	23.0036	-14.0396	4.36059	2.9361	0.265154		0	2198.23	1735.52	1.26662	71.675	46.7083	1.53452
	EB1								EB1
	Series: B								Series: B
	Measurement: B_P3_m40								Measurement: B_P3_m40
	φ	σ (MPa)	± (MPa)	τ (MPa)	± (MPa)	FWHM (°)	± (°)		φ	A(max)	A(min)	A(max) / A(min)	I(max)	I(min)	I(max) / I(min)
	-90	-1.46532	24.3487	-0.793228	4.61558	3.02032	0.215312		-90	2569.92	1842.77	1.3946	75.9417	46.7833	1.62326
	0	-27.956	25.237	-15.5091	4.78396	3.10944	0.222977		0	2381.64	1902.92	1.25157	85.0667	47.2917	1.79877
	EB1								EB1
	Series: B								Series: B
	Measurement: B_P3_m41								Measurement: B_P3_m41
	φ	σ (MPa)	± (MPa)	τ (MPa)	± (MPa)	FWHM (°)	± (°)		φ	A(max)	A(min)	A(max) / A(min)	I(max)	I(min)	I(max) / I(min)
	-90	-28.0997	25.0312	-0.493779	4.74494	3.10737	0.21245		-90	2492.05	1893.83	1.31588	74.3833	48.1917	1.54349
	0	-62.2543	17.1088	-9.65765	3.24316	3.22482	0.18426		0	2505.1	1962.65	1.27639	69.2	49.1	1.40937
	EB1								EB1
	Series: B								Series: B
	Measurement: B_P3_m42								Measurement: B_P3_m42
	φ	σ (MPa)	± (MPa)	τ (MPa)	± (MPa)	FWHM (°)	± (°)		φ	A(max)	A(min)	A(max) / A(min)	I(max)	I(min)	I(max) / I(min)
	-90	-106.495	17.0664	23.1822	3.23512	3.04645	0.184744		-90	4285.09	1998.45	2.1442	117.45	55.4417	2.11844
	0	-140.441	21.8195	-22.4429	4.13614	3.23071	0.189457		0	3611.27	2403.91	1.50225	101.275	61.525	1.64608
	EB1								EB1
	Series: B								Series: B
	Measurement: B_P3_m43								Measurement: B_P3_m43
	φ	σ (MPa)	± (MPa)	τ (MPa)	± (MPa)	FWHM (°)	± (°)		φ	A(max)	A(min)	A(max) / A(min)	I(max)	I(min)	I(max) / I(min)
	-90	-143.094	13.7199	1.61631	2.60076	3.07671	0.269564		-90	4370.53	2989.51	1.46196	125.483	80.7667	1.55365
	0	-232.126	19.0152	1.91037	3.60454	3.03909	0.166642		0	4537.42	2787.68	1.62767	136.85	71.9583	1.9018
	EB1								EB1
	Series: B								Series: B
	Measurement: B_P3_m44								Measurement: B_P3_m44
	φ	σ (MPa)	± (MPa)	τ (MPa)	± (MPa)	FWHM (°)	± (°)		φ	A(max)	A(min)	A(max) / A(min)	I(max)	I(min)	I(max) / I(min)
	-90	-75.9718	12.2745	0.197771	2.32677	3.22388	0.1004		-90	3829	2217.73	1.72654	101.633	62.1	1.63661
	0	-59.7053	22.3002	-29.3048	4.22725	3.11699	0.134379		0	3897.9	2335.71	1.66883	105.342	60.675	1.73616
