# Supplementary material for: Dataset on full width at half maximum of residual stress measurement of electron beam welded high strength structural steels (S960QL and S960M) by X-ray diffraction method
Source: Data Brief. 2021 Sep 4;38:107341. doi: 10.1016/j.dib.2021.107341 (PMC8437781; doi:10.1016/j.dib.2021.107341)
Supplement: Supplementary file 1 [file mmc1.zip › Raw data_2.xlsx]

## Sheet: EA2-P4
	Project: New project								Project: New project
	Series: A								Series: A
	Measurement: A_P4_m0								Measurement: A_P4_m0
	φ	σ (MPa)	± (MPa)	τ (MPa)	± (MPa)	FWHM (°)	± (°)		φ	A(max)	A(min)	A(max) / A(min)	I(max)	I(min)	I(max) / I(min)
	-90	-292.607	12.05	20.1742	2.28421	2.48243	0.0730736		-90	5518	4726.52	1.16746	186.008	143.433	1.29683
	0	411.084	8.36459	-4.9136	1.5856	2.42653	0.0375781		0	5637.31	4572.49	1.23287	192.975	152.6	1.26458
	Project: New project								Project: New project
	Series: A								Series: A
	Measurement: A_P4_m1								Measurement: A_P4_m1
	φ	σ (MPa)	± (MPa)	τ (MPa)	± (MPa)	FWHM (°)	± (°)		φ	A(max)	A(min)	A(max) / A(min)	I(max)	I(min)	I(max) / I(min)
	-90	-240.578	10.1031	8.57387	1.91515	2.59541	0.0618981		-90	5347.54	4531.21	1.18016	171.408	139.233	1.23109
	0	69.232	15.6147	-10.7359	2.95995	2.54859	0.0474673		0	5590.23	4529.24	1.23425	182.792	145.15	1.25933
	Project: New project								Project: New project
	Series: A								Series: A
	Measurement: A_P4_m2								Measurement: A_P4_m2
	φ	σ (MPa)	± (MPa)	τ (MPa)	± (MPa)	FWHM (°)	± (°)		φ	A(max)	A(min)	A(max) / A(min)	I(max)	I(min)	I(max) / I(min)
	-90	-254.47	9.3355	1.0421	1.76965	2.62617	0.0780862		-90	5326.16	4538.49	1.17355	173.058	134.067	1.29084
	0	-116.291	10.9312	-19.1852	2.07213	2.60522	0.0548524		0	5432.69	4229.72	1.28441	172.342	139.025	1.23965
	Project: New project								Project: New project
	Series: A								Series: A
	Measurement: A_P4_m3								Measurement: A_P4_m3
	φ	σ (MPa)	± (MPa)	τ (MPa)	± (MPa)	FWHM (°)	± (°)		φ	A(max)	A(min)	A(max) / A(min)	I(max)	I(min)	I(max) / I(min)
	-90	-224.625	14.8864	1.81718	2.82189	2.65733	0.060096		-90	5267.21	4369.51	1.20545	167.15	128.425	1.30154
	0	-165.502	10.6333	-21.7336	2.01566	2.66008	0.0581261		0	5623.5	4474.41	1.25681	172.583	143.308	1.20428
	Project: New project								Project: New project
	Series: A								Series: A
	Measurement: A_P4_m4								Measurement: A_P4_m4
	φ	σ (MPa)	± (MPa)	τ (MPa)	± (MPa)	FWHM (°)	± (°)		φ	A(max)	A(min)	A(max) / A(min)	I(max)	I(min)	I(max) / I(min)
	-90	-107.107	12.2943	0.587271	2.33053	2.50396	0.0638928		-90	4942.25	3815.55	1.29529	166.35	125.975	1.3205
	0	-151.055	12.1505	-16.9248	2.30327	2.50626	0.0444645		0	4923.52	4108.93	1.19825	166.917	136.025	1.2271
	Project: New project								Project: New project
	Series: A								Series: A
	Measurement: A_P4_m5								Measurement: A_P4_m5
	φ	σ (MPa)	± (MPa)	τ (MPa)	± (MPa)	FWHM (°)	± (°)		φ	A(max)	A(min)	A(max) / A(min)	I(max)	I(min)	I(max) / I(min)
	-90	25.5306	10.9488	2.91056	2.07548	2.32019	0.0361375		-90	4255.03	3363.45	1.26508	158.558	118.458	1.33852
	0	-85.9777	11.5454	-7.58778	2.18856	2.31117	0.0302588		0	4009.61	3084.45	1.29994	146.142	108.5	1.34693
	Project: New project								Project: New project
	Series: A								Series: A
	Measurement: A_P4_m6								Measurement: A_P4_m6
	φ	σ (MPa)	± (MPa)	τ (MPa)	± (MPa)	FWHM (°)	± (°)		φ	A(max)	A(min)	A(max) / A(min)	I(max)	I(min)	I(max) / I(min)
	-90	33.3278	10.9752	4.89257	2.08048	2.3115	0.0304902		-90	4098.74	2945.89	1.39134	152.608	107.492	1.41972
	0	-101.012	11.0083	-11.7776	2.08676	2.33969	0.0610198		0	3960.01	2648.15	1.49539	147.967	88.85	1.66535
	Project: New project								Project: New project
	Series: A								Series: A
	Measurement: A_P4_m7								Measurement: A_P4_m7
	φ	σ (MPa)	± (MPa)	τ (MPa)	± (MPa)	FWHM (°)	± (°)		φ	A(max)	A(min)	A(max) / A(min)	I(max)	I(min)	I(max) / I(min)
	-90	34.9023	11.8785	2.90288	2.2517	2.30707	0.0386377		-90	4664.28	3173.72	1.46966	168.617	112.325	1.50115
	0	-100.415	10.9994	-12.6555	2.08507	2.33305	0.0355927		0	4242.87	2709.23	1.56608	152.2	93.4083	1.6294
	Project: New project								Project: New project
	Series: A								Series: A
	Measurement: A_P4_m8								Measurement: A_P4_m8
	φ	σ (MPa)	± (MPa)	τ (MPa)	± (MPa)	FWHM (°)	± (°)		φ	A(max)	A(min)	A(max) / A(min)	I(max)	I(min)	I(max) / I(min)
	-90	27.3004	13.5725	0.847154	2.57283	2.35536	0.0426309		-90	4165.98	3177.86	1.31094	150.283	106.967	1.40495
	0	-132.011	9.24027	-9.00124	1.7516	2.35069	0.0498055		0	4241.83	3233.1	1.312	158.733	106.625	1.48871
	Project: New project								Project: New project
	Series: A								Series: A
	Measurement: A_P4_m9								Measurement: A_P4_m9
	φ	σ (MPa)	± (MPa)	τ (MPa)	± (MPa)	FWHM (°)	± (°)		φ	A(max)	A(min)	A(max) / A(min)	I(max)	I(min)	I(max) / I(min)
	-90	12.0379	11.4108	4.69175	2.16304	2.31592	0.0316035		-90	4478.07	3289.69	1.36125	164.775	114.608	1.43772
	0	-106.378	11.2045	-9.70371	2.12394	2.31349	0.0234377		0	4401.17	2998.3	1.46789	159.7	107.183	1.48997
	Project: New project								Project: New project
	Series: A								Series: A
	Measurement: A_P4_m10								Measurement: A_P4_m10
	φ	σ (MPa)	± (MPa)	τ (MPa)	± (MPa)	FWHM (°)	± (°)		φ	A(max)	A(min)	A(max) / A(min)	I(max)	I(min)	I(max) / I(min)
	-90	23.516	10.0931	3.73096	1.91326	2.34875	0.0459798		-90	3983.97	2945.23	1.35268	146.042	103.017	1.41765
	0	-90.8981	9.86457	-8.32567	1.86994	2.33992	0.0254049		0	3642.64	2872.6	1.26806	133.15	101.042	1.31777
	Project: New project								Project: New project
	Series: A								Series: A
	Measurement: A_P4_m11								Measurement: A_P4_m11
	φ	σ (MPa)	± (MPa)	τ (MPa)	± (MPa)	FWHM (°)	± (°)		φ	A(max)	A(min)	A(max) / A(min)	I(max)	I(min)	I(max) / I(min)
	-90	-8.08427	11.2959	5.76904	2.14126	2.31353	0.0351277		-90	4525.45	3149.51	1.43687	169.992	109.942	1.5462
	0	-99.413	10.4306	-7.49185	1.97724	2.31794	0.035649		0	4302.3	3271.85	1.31494	156.642	114.25	1.37104
	Project: New project								Project: New project
	Series: A								Series: A
	Measurement: A_P4_m12								Measurement: A_P4_m12
	φ	σ (MPa)	± (MPa)	τ (MPa)	± (MPa)	FWHM (°)	± (°)		φ	A(max)	A(min)	A(max) / A(min)	I(max)	I(min)	I(max) / I(min)
	-90	23.2995	9.03091	7.78188	1.71191	2.34661	0.029765		-90	3289	2409	1.3653	118.375	83.9333	1.41035
	0	-109.964	12.5325	-4.29128	2.37568	2.37939	0.0220989		0	3232.38	2447.02	1.32094	112.133	87.975	1.2746
	Project: New project								Project: New project
	Series: A								Series: A
	Measurement: A_P4_m13								Measurement: A_P4_m13
	φ	σ (MPa)	± (MPa)	τ (MPa)	± (MPa)	FWHM (°)	± (°)		φ	A(max)	A(min)	A(max) / A(min)	I(max)	I(min)	I(max) / I(min)
	-90	12.4791	10.5922	1.50383	2.00787	2.33989	0.0416924		-90	4238.17	3001.45	1.41204	155.667	109.608	1.42021
	0	-97.9449	11.1288	-6.3718	2.1096	2.3661	0.0315343		0	4405.62	3439.75	1.2808	159.808	122.342	1.30625
	Project: New project								Project: New project
	Series: A								Series: A
	Measurement: A_P4_m14								Measurement: A_P4_m14
	φ	σ (MPa)	± (MPa)	τ (MPa)	± (MPa)	FWHM (°)	± (°)		φ	A(max)	A(min)	A(max) / A(min)	I(max)	I(min)	I(max) / I(min)
	-90	5.04078	7.5806	5.33375	1.43699	2.33557	0.038562		-90	3775.83	2730.92	1.38262	140.333	93.3	1.50411
	0	-93.5037	12.5769	-7.56879	2.3841	2.34637	0.0245877		0	4124.56	2707	1.52366	149.35	95.5083	1.56374

## Sheet: EA2-P5
	Project: New project								Project: New project
	Series: A								Series: A
	Measurement: A_P5_m15								Measurement: A_P5_m15
	φ	σ (MPa)	± (MPa)	τ (MPa)	± (MPa)	FWHM (°)	± (°)		φ	A(max)	A(min)	A(max) / A(min)	I(max)	I(min)	I(max) / I(min)
	-90	-264.75	10.9108	10.8659	2.06827	2.50344	0.0687618		-90	5584.27	4661.28	1.19801	194.308	150.817	1.28837
	0	551.261	14.4097	-20.9699	2.73153	2.43337	0.0281581		0	5618.9	4304.1	1.30548	197.992	147.667	1.3408
	Project: New project								Project: New project
	Series: A								Series: A
	Measurement: A_P5_m16								Measurement: A_P5_m16
	φ	σ (MPa)	± (MPa)	τ (MPa)	± (MPa)	FWHM (°)	± (°)		φ	A(max)	A(min)	A(max) / A(min)	I(max)	I(min)	I(max) / I(min)
	-90	-253.322	11.7243	13.4779	2.22248	2.57687	0.072499		-90	5336.87	4238.62	1.25911	181.808	134.725	1.34948
	0	222.3	11.7793	-21.3175	2.2329	2.52498	0.038262		0	5705.04	4270.99	1.33577	188.558	145.542	1.29556
	Project: New project								Project: New project
	Series: A								Series: A
	Measurement: A_P5_m17								Measurement: A_P5_m17
	φ	σ (MPa)	± (MPa)	τ (MPa)	± (MPa)	FWHM (°)	± (°)		φ	A(max)	A(min)	A(max) / A(min)	I(max)	I(min)	I(max) / I(min)
	-90	-213.868	7.38406	7.76796	1.39973	2.62601	0.0609814		-90	5274.79	4330.32	1.21811	176.683	134.892	1.30982
	0	70.5403	12.9762	-27.4871	2.45979	2.58599	0.0422433		0	5449.08	4325.98	1.25962	173.717	137.8	1.26064
	Project: New project								Project: New project
	Series: A								Series: A
	Measurement: A_P5_m18								Measurement: A_P5_m18
	φ	σ (MPa)	± (MPa)	τ (MPa)	± (MPa)	FWHM (°)	± (°)		φ	A(max)	A(min)	A(max) / A(min)	I(max)	I(min)	I(max) / I(min)
	-90	-201.895	6.14621	8.30909	1.16508	2.65469	0.0662348		-90	5217.68	4316.7	1.20872	171.825	131.383	1.30781
	0	-14.2789	15.4548	-26.8748	2.92964	2.63629	0.0551627		0	5396.1	4340.35	1.24324	173.242	136.042	1.27345
	Project: New project								Project: New project
	Series: A								Series: A
	Measurement: A_P5_m19								Measurement: A_P5_m19
	φ	σ (MPa)	± (MPa)	τ (MPa)	± (MPa)	FWHM (°)	± (°)		φ	A(max)	A(min)	A(max) / A(min)	I(max)	I(min)	I(max) / I(min)
	-90	159.179	24.6127	-1.96828	4.66562	2.50458	0.0417493		-90	5222.5	3844.5	1.35843	177.375	132.392	1.33977
	0	317.164	23.7498	-20.0385	4.50205	2.46453	0.031652		0	4803.45	3900.71	1.23143	173.175	133.383	1.29833
	Project: New project								Project: New project
	Series: A								Series: A
	Measurement: A_P5_m20								Measurement: A_P5_m20
	φ	σ (MPa)	± (MPa)	τ (MPa)	± (MPa)	FWHM (°)	± (°)		φ	A(max)	A(min)	A(max) / A(min)	I(max)	I(min)	I(max) / I(min)
	-90	-56.5764	8.60098	7.69787	1.63041	2.37279	0.0292186		-90	4443.58	3299.37	1.3468	158.917	120.858	1.3149
	0	-95.2092	17.4462	-13.6532	3.30713	2.34447	0.0337419		0	4050.95	3336.94	1.21397	147.325	120.142	1.22626
	Project: New project								Project: New project
	Series: A								Series: A
	Measurement: A_P5_m21								Measurement: A_P5_m21
	φ	σ (MPa)	± (MPa)	τ (MPa)	± (MPa)	FWHM (°)	± (°)		φ	A(max)	A(min)	A(max) / A(min)	I(max)	I(min)	I(max) / I(min)
	-90	-50.7205	8.538	7.71769	1.61847	2.33111	0.0381457		-90	4746.65	3724.05	1.27459	176.275	130.925	1.34638
	0	-94.1738	10.4251	-13.5176	1.97619	2.32931	0.023499		0	4441.13	3304.21	1.34408	168.35	121.525	1.38531
	Project: New project								Project: New project
	Series: A								Series: A
	Measurement: A_P5_m22								Measurement: A_P5_m22
	φ	σ (MPa)	± (MPa)	τ (MPa)	± (MPa)	FWHM (°)	± (°)		φ	A(max)	A(min)	A(max) / A(min)	I(max)	I(min)	I(max) / I(min)
	-90	-23.2649	12.0262	2.63072	2.27971	2.26097	0.0376955		-90	5146.12	3526.11	1.45943	194.617	134.158	1.45065
	0	-65.7212	12.0909	-14.3561	2.29197	2.27873	0.0600989		0	4701.85	3608.61	1.30295	177.125	129.017	1.37288
	Project: New project								Project: New project
	Series: A								Series: A
	Measurement: A_P5_m23								Measurement: A_P5_m23
	φ	σ (MPa)	± (MPa)	τ (MPa)	± (MPa)	FWHM (°)	± (°)		φ	A(max)	A(min)	A(max) / A(min)	I(max)	I(min)	I(max) / I(min)
	-90	-13.9469	14.4905	3.49662	2.74685	2.30955	0.0426137		-90	4499.35	3475.38	1.29463	167.375	129.492	1.29255
	0	-81.2872	9.03007	-12.675	1.71175	2.30058	0.033124		0	4280.98	3342.8	1.28066	163.675	120.058	1.3633
	Project: New project								Project: New project
	Series: A								Series: A
	Measurement: A_P5_m24								Measurement: A_P5_m24
	φ	σ (MPa)	± (MPa)	τ (MPa)	± (MPa)	FWHM (°)	± (°)		φ	A(max)	A(min)	A(max) / A(min)	I(max)	I(min)	I(max) / I(min)
	-90	-1.14763	13.5085	7.27461	2.56068	2.2744	0.0530992		-90	4709.94	3602.28	1.30749	184.058	131.617	1.39844
	0	-44.5733	9.14503	-14.8689	1.73355	2.25897	0.0213134		0	4507.62	3551.38	1.26926	176.525	132.042	1.33689
	Project: New project								Project: New project
	Series: A								Series: A
	Measurement: A_P5_m25								Measurement: A_P5_m25
	φ	σ (MPa)	± (MPa)	τ (MPa)	± (MPa)	FWHM (°)	± (°)		φ	A(max)	A(min)	A(max) / A(min)	I(max)	I(min)	I(max) / I(min)
	-90	32.0456	14.3118	7.51595	2.71296	2.27891	0.0404275		-90	4922.55	3332.19	1.47727	187.725	119.267	1.57399
	0	-30.4342	10.3947	-12.4117	1.97044	2.24121	0.0335484		0	4456.64	3642.42	1.22354	174.15	134.992	1.29008
	Project: New project								Project: New project
	Series: A								Series: A
	Measurement: A_P5_m26								Measurement: A_P5_m26
	φ	σ (MPa)	± (MPa)	τ (MPa)	± (MPa)	FWHM (°)	± (°)		φ	A(max)	A(min)	A(max) / A(min)	I(max)	I(min)	I(max) / I(min)
	-90	25.5852	13.0026	1.87788	2.46478	2.32252	0.0429188		-90	4756.13	3406.65	1.39613	180.183	122.667	1.46889
	0	-32.3781	14.921	-15.2702	2.82845	2.32246	0.0394852		0	4424.7	3458.38	1.27941	163.267	123.2	1.32522
	Project: New project								Project: New project
	Series: A								Series: A
	Measurement: A_P5_m27								Measurement: A_P5_m27
	φ	σ (MPa)	± (MPa)	τ (MPa)	± (MPa)	FWHM (°)	± (°)		φ	A(max)	A(min)	A(max) / A(min)	I(max)	I(min)	I(max) / I(min)
	-90	51.0573	10.3493	5.13565	1.96183	2.25686	0.0389696		-90	4808.82	3542.63	1.35742	186.925	128.075	1.4595
	0	-26.839	11.6339	-15.085	2.20534	2.24115	0.0390805		0	4670.62	3419.19	1.366	179.742	128.783	1.39569
	Project: New project								Project: New project
	Series: A								Series: A
	Measurement: A_P5_m28								Measurement: A_P5_m28
	φ	σ (MPa)	± (MPa)	τ (MPa)	± (MPa)	FWHM (°)	± (°)		φ	A(max)	A(min)	A(max) / A(min)	I(max)	I(min)	I(max) / I(min)
	-90	48.3168	11.8551	1.92997	2.24728	2.27461	0.0257076		-90	4451.36	3411.93	1.30465	166.217	128.883	1.28967
	0	-113.64	16.8275	-13.6505	3.18985	2.29994	0.0368031		0	4049.2	2782.41	1.45528	149.75	100.933	1.48365
	Project: New project								Project: New project
	Series: A								Series: A
	Measurement: A_P5_m29								Measurement: A_P5_m29
	φ	σ (MPa)	± (MPa)	τ (MPa)	± (MPa)	FWHM (°)	± (°)		φ	A(max)	A(min)	A(max) / A(min)	I(max)	I(min)	I(max) / I(min)
	-90	28.9639	9.98241	5.52657	1.89228	2.31797	0.0395526		-90	4635.23	3303.78	1.40301	173.633	118.958	1.45961
	0	-43.1188	11.91	-8.03695	2.25768	2.28488	0.0236276		0	4333.03	3448.82	1.25638	164.092	127.158	1.29045

## Sheet: EA2-P6
	Project: New project								Project: New project
	Series: A								Series: A
	Measurement: A_P6_m30								Measurement: A_P6_m30
	φ	σ (MPa)	± (MPa)	τ (MPa)	± (MPa)	FWHM (°)	± (°)		φ	A(max)	A(min)	A(max) / A(min)	I(max)	I(min)	I(max) / I(min)
	-90	-187.665	9.80284	14.2348	1.85824	2.42727	0.0777237		-90	5682.64	4352.19	1.3057	204.242	149.817	1.36328
	0	573.691	13.2029	-22.8123	2.50276	2.34749	0.0155991		0	5428.14	4180.4	1.29847	199.158	154.267	1.291
	Project: New project								Project: New project
	Series: A								Series: A
	Measurement: A_P6_m31								Measurement: A_P6_m31
	φ	σ (MPa)	± (MPa)	τ (MPa)	± (MPa)	FWHM (°)	± (°)		φ	A(max)	A(min)	A(max) / A(min)	I(max)	I(min)	I(max) / I(min)
	-90	-179.873	10.4047	15.2938	1.97233	2.46367	0.0660806		-90	5441.97	4330.5	1.25666	193.35	148.725	1.30005
	0	162.291	15.0806	-23.934	2.8587	2.4392	0.0431388		0	5342.75	4177.05	1.27907	188.667	148.875	1.26728
	Project: New project								Project: New project
	Series: A								Series: A
	Measurement: A_P6_m32								Measurement: A_P6_m32
	φ	σ (MPa)	± (MPa)	τ (MPa)	± (MPa)	FWHM (°)	± (°)		φ	A(max)	A(min)	A(max) / A(min)	I(max)	I(min)	I(max) / I(min)
	-90	-158.554	8.51445	5.98903	1.61401	2.54342	0.0626148		-90	5359.19	4251.91	1.26042	185.417	139.267	1.33138
	0	-40.9837	10.3843	-25.3687	1.96847	2.54633	0.0443036		0	5344.57	4107.81	1.30107	174.85	137.642	1.27033
	Project: New project								Project: New project
	Series: A								Series: A
	Measurement: A_P6_m33								Measurement: A_P6_m33
	φ	σ (MPa)	± (MPa)	τ (MPa)	± (MPa)	FWHM (°)	± (°)		φ	A(max)	A(min)	A(max) / A(min)	I(max)	I(min)	I(max) / I(min)
	-90	-185.289	11.5318	5.37812	2.18598	2.56779	0.0699418		-90	5378.91	4323.46	1.24412	185.45	135.617	1.36746
	0	-159.774	11.016	-26.8184	2.08821	2.55723	0.0611346		0	5178.26	4337.7	1.19378	173.942	138.492	1.25597
	Project: New project								Project: New project
	Series: A								Series: A
	Measurement: A_P6_m34								Measurement: A_P6_m34
	φ	σ (MPa)	± (MPa)	τ (MPa)	± (MPa)	FWHM (°)	± (°)		φ	A(max)	A(min)	A(max) / A(min)	I(max)	I(min)	I(max) / I(min)
	-90	-196.425	11.3857	0.385885	2.15828	2.55275	0.0743853		-90	5364.75	4067.25	1.31901	188.233	137.417	1.3698
	0	-211.857	8.22357	-24.6509	1.55887	2.52881	0.0515837		0	5091.86	4097	1.24283	176.092	141.267	1.24652
	Project: New project								Project: New project
	Series: A								Series: A
	Measurement: A_P6_m35								Measurement: A_P6_m35
	φ	σ (MPa)	± (MPa)	τ (MPa)	± (MPa)	FWHM (°)	± (°)		φ	A(max)	A(min)	A(max) / A(min)	I(max)	I(min)	I(max) / I(min)
	-90	-114.205	17.7884	4.01862	3.37199	2.43891	0.0980929		-90	5121.7	3246.75	1.57749	173.375	114.15	1.51883
	0	-195.94	8.0182	-21.2245	1.51994	2.44089	0.0590486		0	4505.66	3668.87	1.22808	160.575	125.408	1.28042
	Project: New project								Project: New project
	Series: A								Series: A
	Measurement: A_P6_m36								Measurement: A_P6_m36
	φ	σ (MPa)	± (MPa)	τ (MPa)	± (MPa)	FWHM (°)	± (°)		φ	A(max)	A(min)	A(max) / A(min)	I(max)	I(min)	I(max) / I(min)
	-90	-9.59226	13.8701	3.36162	2.62923	2.27225	0.0405603		-90	4290.12	3218.05	1.33314	161.75	122.9	1.31611
	0	-103.741	10.1271	-14.2209	1.9197	2.24147	0.027019		0	3974.79	3100.03	1.28218	151.433	115.075	1.31595
	Project: New project								Project: New project
	Series: A								Series: A
	Measurement: A_P6_m37								Measurement: A_P6_m37
	φ	σ (MPa)	± (MPa)	τ (MPa)	± (MPa)	FWHM (°)	± (°)		φ	A(max)	A(min)	A(max) / A(min)	I(max)	I(min)	I(max) / I(min)
	-90	-5.9423	11.7266	3.40932	2.22291	2.20869	0.0221196		-90	4707.84	2943.43	1.59944	189.825	114.3	1.66076
	0	-104.403	9.8195	-14.1534	1.8614	2.1888	0.0255282		0	4151.03	3144.86	1.31994	163.425	121.7	1.34285
	Project: New project								Project: New project
	Series: A								Series: A
	Measurement: A_P6_m38								Measurement: A_P6_m38
	φ	σ (MPa)	± (MPa)	τ (MPa)	± (MPa)	FWHM (°)	± (°)		φ	A(max)	A(min)	A(max) / A(min)	I(max)	I(min)	I(max) / I(min)
	-90	5.63131	9.21376	4.51822	1.74657	2.24169	0.0456622		-90	4478.05	2864.94	1.56305	175.558	102.192	1.71793
	0	-99.5455	10.0972	-12.0985	1.91405	2.21931	0.0272138		0	4246.03	3224.26	1.3169	166.658	117.783	1.41496
	Project: New project								Project: New project
	Series: A								Series: A
	Measurement: A_P6_m39								Measurement: A_P6_m39
	φ	σ (MPa)	± (MPa)	τ (MPa)	± (MPa)	FWHM (°)	± (°)		φ	A(max)	A(min)	A(max) / A(min)	I(max)	I(min)	I(max) / I(min)
	-90	23.6343	11.2477	6.46909	2.13214	2.25048	0.0328368		-90	3986.06	2874.11	1.38688	149.908	103.617	1.44676
	0	-106.31	11.7277	-18.2688	2.22313	2.26316	0.0440166		0	3674.05	2921.52	1.25758	142.75	107.492	1.32801
	Project: New project								Project: New project
	Series: A								Series: A
	Measurement: A_P6_m40								Measurement: A_P6_m40
	φ	σ (MPa)	± (MPa)	τ (MPa)	± (MPa)	FWHM (°)	± (°)		φ	A(max)	A(min)	A(max) / A(min)	I(max)	I(min)	I(max) / I(min)
	-90	-0.560725	9.89007	-1.47036	1.87477	2.23937	0.035898		-90	4464.65	3038.16	1.46953	172.55	115.967	1.48793
	0	-126.327	10.3849	-17.8925	1.96857	2.23683	0.0320712		0	4490.08	3291.48	1.36415	170.9	124.008	1.37813
	Project: New project								Project: New project
	Series: A								Series: A
	Measurement: A_P6_m41								Measurement: A_P6_m41
	φ	σ (MPa)	± (MPa)	τ (MPa)	± (MPa)	FWHM (°)	± (°)		φ	A(max)	A(min)	A(max) / A(min)	I(max)	I(min)	I(max) / I(min)
	-90	27.2076	8.56784	4.00523	1.62413	2.23058	0.0392339		-90	3466.88	2420.97	1.43202	135.608	85.2583	1.59056
	0	-95.8931	12.1191	-17.8606	2.29731	2.23909	0.0337994		0	3146.27	2371.54	1.32668	122.858	84.3417	1.45667
	Project: New project								Project: New project
	Series: A								Series: A
	Measurement: A_P6_m42								Measurement: A_P6_m42
	φ	σ (MPa)	± (MPa)	τ (MPa)	± (MPa)	FWHM (°)	± (°)		φ	A(max)	A(min)	A(max) / A(min)	I(max)	I(min)	I(max) / I(min)
	-90	3.28974	10.6332	2.00794	2.01564	2.24137	0.0178995		-90	4190.53	2280.35	1.83767	162.6	82.1667	1.9789
	0	-119.995	12.145	-14.8746	2.30222	2.25026	0.0325529		0	4120.07	2981.48	1.38188	155.808	112.442	1.38568
	Project: New project								Project: New project
	Series: A								Series: A
	Measurement: A_P6_m43								Measurement: A_P6_m43
	φ	σ (MPa)	± (MPa)	τ (MPa)	± (MPa)	FWHM (°)	± (°)		φ	A(max)	A(min)	A(max) / A(min)	I(max)	I(min)	I(max) / I(min)
	-90	12.9419	8.15568	10.4621	1.546	2.26543	0.0379577		-90	3852.79	2492.15	1.54597	147.858	89.9083	1.64455
	0	-96.5005	13.6678	-13.0084	2.59089	2.2634	0.037822		0	4303.85	2781.19	1.54748	165.017	98.7417	1.6712
	Project: New project								Project: New project
	Series: A								Series: A
	Measurement: A_P6_m44								Measurement: A_P6_m44
	φ	σ (MPa)	± (MPa)	τ (MPa)	± (MPa)	FWHM (°)	± (°)		φ	A(max)	A(min)	A(max) / A(min)	I(max)	I(min)	I(max) / I(min)
	-90	12.5912	12.1611	1.32343	2.30527	2.37067	0.146278		-90	4663.67	3293.16	1.41617	177.3	106.542	1.66414
	0	-130.89	14.0986	-14.3259	2.67256	2.31139	0.0415417		0	4270.61	3350.5	1.27462	159.175	118.925	1.33845

## Sheet: EB2-P1
	EB2								EB2
	Series: B								Series: B
	Measurement: B_P1_m0								Measurement: B_P1_m0
	φ	σ (MPa)	± (MPa)	τ (MPa)	± (MPa)	FWHM (°)	± (°)		φ	A(max)	A(min)	A(max) / A(min)	I(max)	I(min)	I(max) / I(min)
	-90	-6.34392	49.1657	34.0038	9.31991	2.72273	0.169644		-90	6121.49	4764	1.28495	197.267	139.308	1.41604
	0	542.477	6.51584	-6.86854	1.23515	2.59023	0.0399374		0	5852.34	4482.6	1.30557	190.433	152.75	1.2467
	EB2								EB2
	Series: B								Series: B
	Measurement: B_P1_m1								Measurement: B_P1_m1
	φ	σ (MPa)	± (MPa)	τ (MPa)	± (MPa)	FWHM (°)	± (°)		φ	A(max)	A(min)	A(max) / A(min)	I(max)	I(min)	I(max) / I(min)
	-90	-276.038	7.30596	-17.3969	1.38493	2.66181	0.0721945		-90	6172.87	4728.47	1.30547	208.85	155.567	1.34251
	0	323.514	11.404	-6.96452	2.16176	2.61036	0.030606		0	5650.75	4691.21	1.20454	192.442	152.317	1.26343
	EB2								EB2
	Series: B								Series: B
	Measurement: B_P1_m2								Measurement: B_P1_m2
	φ	σ (MPa)	± (MPa)	τ (MPa)	± (MPa)	FWHM (°)	± (°)		φ	A(max)	A(min)	A(max) / A(min)	I(max)	I(min)	I(max) / I(min)
	-90	-254.25	7.71263	-7.4644	1.46202	2.71777	0.0776632		-90	5948.47	4761.95	1.24917	197.475	147.675	1.33723
	0	12.542	12.7893	-1.25064	2.42435	2.70404	0.0513363		0	5598.28	4665.07	1.20004	177.292	146.392	1.21108
	EB2								EB2
	Series: B								Series: B
	Measurement: B_P1_m3								Measurement: B_P1_m3
	φ	σ (MPa)	± (MPa)	τ (MPa)	± (MPa)	FWHM (°)	± (°)		φ	A(max)	A(min)	A(max) / A(min)	I(max)	I(min)	I(max) / I(min)
	-90	-218.998	6.31198	-3.1626	1.19651	2.74477	0.10483		-90	5748.28	4501.18	1.27706	186.992	139.933	1.33629
	0	-126.747	13.8469	3.08883	2.62484	2.74535	0.0659357		0	5369.01	4525.26	1.18645	171.267	133.542	1.2825
	EB2								EB2
	Series: B								Series: B
	Measurement: B_P1_m4								Measurement: B_P1_m4
	φ	σ (MPa)	± (MPa)	τ (MPa)	± (MPa)	FWHM (°)	± (°)		φ	A(max)	A(min)	A(max) / A(min)	I(max)	I(min)	I(max) / I(min)
	-90	-190.318	8.56102	-1.33437	1.62284	2.70992	0.114959		-90	5536.1	4431.6	1.24923	178.867	136.542	1.30998
	0	-191.663	10.903	4.2691	2.06678	2.69726	0.100493		0	5041.82	4325.38	1.16564	166.442	135.492	1.22843
	EB2								EB2
	Series: B								Series: B
	Measurement: B_P1_m5								Measurement: B_P1_m5
	φ	σ (MPa)	± (MPa)	τ (MPa)	± (MPa)	FWHM (°)	± (°)		φ	A(max)	A(min)	A(max) / A(min)	I(max)	I(min)	I(max) / I(min)
	-90	-187.041	7.66498	-0.0478237	1.45298	2.60285	0.119954		-90	5308.04	4171.07	1.27258	177.925	133.233	1.33544
	0	-196.721	12.8107	-0.0772256	2.42841	2.56143	0.0676375		0	4959.42	4292.24	1.15544	169.8	135.908	1.24937
	EB2								EB2
	Series: B								Series: B
	Measurement: B_P1_m6								Measurement: B_P1_m6
	φ	σ (MPa)	± (MPa)	τ (MPa)	± (MPa)	FWHM (°)	± (°)		φ	A(max)	A(min)	A(max) / A(min)	I(max)	I(min)	I(max) / I(min)
	-90	-179.933	10.0782	1.5228	1.91043	2.56344	0.0988499		-90	5042.86	4087.46	1.23374	170.158	131.933	1.28973
	0	-246.584	11.5486	7.87978	2.18918	2.61361	0.113803		0	4607.66	3982.64	1.15694	155.733	121.733	1.2793
	EB2								EB2
	Series: B								Series: B
	Measurement: B_P1_m7								Measurement: B_P1_m7
	φ	σ (MPa)	± (MPa)	τ (MPa)	± (MPa)	FWHM (°)	± (°)		φ	A(max)	A(min)	A(max) / A(min)	I(max)	I(min)	I(max) / I(min)
	-90	-24.8834	10.2494	0.620287	1.94289	2.35777	0.0780487		-90	4522.24	3496.28	1.29344	165.808	119.667	1.38558
	0	-124.543	12.1196	-8.5427	2.29741	2.38586	0.0956248		0	4250.04	3293.28	1.29052	157.233	110.117	1.42788
	EB2								EB2
	Series: B								Series: B
	Measurement: B_P1_m8								Measurement: B_P1_m8
	φ	σ (MPa)	± (MPa)	τ (MPa)	± (MPa)	FWHM (°)	± (°)		φ	A(max)	A(min)	A(max) / A(min)	I(max)	I(min)	I(max) / I(min)
	-90	-10.4463	8.51285	3.58316	1.61371	2.21738	0.0400453		-90	5160.91	3924.24	1.31514	200.533	142.208	1.41014
	0	-107.568	8.77259	-5.17216	1.66294	2.25889	0.0481726		0	4581.8	3529.8	1.29803	180.517	124.192	1.45353
	EB2								EB2
	Series: B								Series: B
	Measurement: B_P1_m9								Measurement: B_P1_m9
	φ	σ (MPa)	± (MPa)	τ (MPa)	± (MPa)	FWHM (°)	± (°)		φ	A(max)	A(min)	A(max) / A(min)	I(max)	I(min)	I(max) / I(min)
	-90	-17.8071	6.11089	2.66655	1.15839	2.23496	0.044421		-90	5233.78	3738.63	1.39992	205.433	134.7	1.52512
	0	-103.904	10.7355	-1.18388	2.03503	2.26546	0.04715		0	4322.52	3644.08	1.18618	163.725	126.725	1.29197
	EB2								EB2
	Series: B								Series: B
	Measurement: B_P1_m10								Measurement: B_P1_m10
	φ	σ (MPa)	± (MPa)	τ (MPa)	± (MPa)	FWHM (°)	± (°)		φ	A(max)	A(min)	A(max) / A(min)	I(max)	I(min)	I(max) / I(min)
	-90	-22.8252	7.53151	2.36392	1.42768	2.26103	0.0339085		-90	4956.29	3783.05	1.31013	186.95	133.658	1.39872
	0	-116.889	10.3197	-9.91987	1.95622	2.26754	0.0595699		0	4615.96	3414.84	1.35174	175.467	118.7	1.47824
	EB2								EB2
	Series: B								Series: B
	Measurement: B_P1_m11								Measurement: B_P1_m11
	φ	σ (MPa)	± (MPa)	τ (MPa)	± (MPa)	FWHM (°)	± (°)		φ	A(max)	A(min)	A(max) / A(min)	I(max)	I(min)	I(max) / I(min)
	-90	-13.048	9.92185	1.88675	1.8808	2.29843	0.0425341		-90	4807	3594.73	1.33724	176.142	125	1.40913
	0	-139.265	11.3804	-5.33376	2.15728	2.33097	0.0428832		0	4370.25	3272.24	1.33555	158.692	111.925	1.41784
	EB2								EB2
	Series: B								Series: B
	Measurement: B_P1_m12								Measurement: B_P1_m12
	φ	σ (MPa)	± (MPa)	τ (MPa)	± (MPa)	FWHM (°)	± (°)		φ	A(max)	A(min)	A(max) / A(min)	I(max)	I(min)	I(max) / I(min)
	-90	3.78145	10.98	4.16671	2.08139	2.37734	0.0802403		-90	4255.19	2933.83	1.45039	151.85	99.5833	1.52485
	0	-106.997	12.0322	-5.72159	2.28083	2.40551	0.0834069		0	3911.25	2739.39	1.42778	145.583	94.6583	1.53799
	EB2								EB2
	Series: B								Series: B
	Measurement: B_P1_m13								Measurement: B_P1_m13
	φ	σ (MPa)	± (MPa)	τ (MPa)	± (MPa)	FWHM (°)	± (°)		φ	A(max)	A(min)	A(max) / A(min)	I(max)	I(min)	I(max) / I(min)
	-90	-20.4268	10.4023	2.02963	1.97187	2.28959	0.0826293		-90	4942.08	3338.14	1.48049	193.692	116.15	1.6676
	0	-116.503	9.16117	-6.18026	1.7366	2.30281	0.0841778		0	4507.73	3220.05	1.39989	169.217	112.567	1.50326
	EB2								EB2
	Series: B								Series: B
	Measurement: B_P1_m14								Measurement: B_P1_m14
	φ	σ (MPa)	± (MPa)	τ (MPa)	± (MPa)	FWHM (°)	± (°)		φ	A(max)	A(min)	A(max) / A(min)	I(max)	I(min)	I(max) / I(min)
	-90	-30.9624	9.95325	7.32434	1.88675	2.30482	0.0783609		-90	4693.73	3339.01	1.40572	172.358	114.425	1.5063
	0	-104.064	7.93931	-6.26923	1.50499	2.33551	0.0684845		0	4305.44	3552.56	1.21193	159.375	116.05	1.37333

## Sheet: EB2-P2
	EB2								EB2
	Series: B								Series: B
	Measurement: B_P2_m15								Measurement: B_P2_m15
	φ	σ (MPa)	± (MPa)	τ (MPa)	± (MPa)	FWHM (°)	± (°)		φ	A(max)	A(min)	A(max) / A(min)	I(max)	I(min)	I(max) / I(min)
	-90	-135.581	37.0283	27.2807	7.01913	2.72014	0.365866		-90	5892.89	4600.16	1.28102	196.392	113.433	1.73134
	0	540.203	19.271	-18.8798	3.65304	2.41364	0.0612061		0	5723.76	4437.45	1.28987	198.742	147.942	1.34338
	EB2								EB2
	Series: B								Series: B
	Measurement: B_P2_m16								Measurement: B_P2_m16
	φ	σ (MPa)	± (MPa)	τ (MPa)	± (MPa)	FWHM (°)	± (°)		φ	A(max)	A(min)	A(max) / A(min)	I(max)	I(min)	I(max) / I(min)
	-90	-272.651	10.2096	-15.1757	1.93535	2.54097	0.061991		-90	5758.2	4685.1	1.22904	192.733	148.267	1.29991
	0	351.853	15.1822	-13.855	2.87795	2.50053	0.0318418		0	5738.02	4611.67	1.24424	191.342	151.883	1.25979
	EB2								EB2
	Series: B								Series: B
	Measurement: B_P2_m17								Measurement: B_P2_m17
	φ	σ (MPa)	± (MPa)	τ (MPa)	± (MPa)	FWHM (°)	± (°)		φ	A(max)	A(min)	A(max) / A(min)	I(max)	I(min)	I(max) / I(min)
	-90	-224.895	9.9567	-10.6845	1.88741	2.59916	0.0824465		-90	5550.52	4506.15	1.23177	184.483	134.642	1.37018
	0	86.5731	11.8497	-7.66934	2.24625	2.54395	0.0654433		0	5246.17	4319.27	1.2146	170.183	136.042	1.25096
	EB2								EB2
	Series: B								Series: B
	Measurement: B_P2_m18								Measurement: B_P2_m18
	φ	σ (MPa)	± (MPa)	τ (MPa)	± (MPa)	FWHM (°)	± (°)		φ	A(max)	A(min)	A(max) / A(min)	I(max)	I(min)	I(max) / I(min)
	-90	-202.329	8.46767	-4.94086	1.60514	2.62841	0.0918552		-90	5464.18	4366.67	1.25134	171.992	130.425	1.3187
	0	-41.7984	9.14377	-5.04383	1.73331	2.59666	0.0665379		0	5041.15	4087.26	1.23338	166.108	126.233	1.31588
	EB2								EB2
	Series: B								Series: B
	Measurement: B_P2_m19								Measurement: B_P2_m19
	φ	σ (MPa)	± (MPa)	τ (MPa)	± (MPa)	FWHM (°)	± (°)		φ	A(max)	A(min)	A(max) / A(min)	I(max)	I(min)	I(max) / I(min)
	-90	-138.212	8.76999	-0.0148255	1.66245	2.53466	0.10159		-90	4817.43	3953.97	1.21838	165.242	120.958	1.3661
	0	-105.796	9.68517	-10.8756	1.83593	2.5481	0.0719086		0	4569.05	3678.58	1.24207	150.525	113.6	1.32504
	EB2								EB2
	Series: B								Series: B
	Measurement: B_P2_m20								Measurement: B_P2_m20
	φ	σ (MPa)	± (MPa)	τ (MPa)	± (MPa)	FWHM (°)	± (°)		φ	A(max)	A(min)	A(max) / A(min)	I(max)	I(min)	I(max) / I(min)
	-90	-86.0333	13.5053	1.18617	2.56008	2.44287	0.095782		-90	4603.98	3655.11	1.2596	161.975	121.908	1.32866
	0	-110.319	8.54234	-13.9475	1.6193	2.49984	0.0686757		0	4300	3235.94	1.32882	147.317	109.992	1.33934
	EB2								EB2
	Series: B								Series: B
	Measurement: B_P2_m21								Measurement: B_P2_m21
	φ	σ (MPa)	± (MPa)	τ (MPa)	± (MPa)	FWHM (°)	± (°)		φ	A(max)	A(min)	A(max) / A(min)	I(max)	I(min)	I(max) / I(min)
	-90	-23.6023	6.91609	4.64131	1.31102	2.35757	0.0762868		-90	4246.99	3207.46	1.3241	158.317	108.942	1.45322
	0	-59.8259	8.74421	-13.8643	1.65756	2.39055	0.0748529		0	4021.52	3008.3	1.33681	143.3	93.7333	1.52881
	EB2								EB2
	Series: B								Series: B
	Measurement: B_P2_m22								Measurement: B_P2_m22
	φ	σ (MPa)	± (MPa)	τ (MPa)	± (MPa)	FWHM (°)	± (°)		φ	A(max)	A(min)	A(max) / A(min)	I(max)	I(min)	I(max) / I(min)
	-90	-10.1577	6.7583	3.09311	1.28111	2.37718	0.0712834		-90	3940.92	2920.31	1.34949	145.283	95.6083	1.51957
	0	-55.33	10.7483	-17.63	2.03746	2.36632	0.0979804		0	4123.82	2630.1	1.56793	147.725	86.9917	1.69815
	EB2								EB2
	Series: B								Series: B
	Measurement: B_P2_m23								Measurement: B_P2_m23
	φ	σ (MPa)	± (MPa)	τ (MPa)	± (MPa)	FWHM (°)	± (°)		φ	A(max)	A(min)	A(max) / A(min)	I(max)	I(min)	I(max) / I(min)
	-90	-17.3396	7.95074	4.1584	1.50715	2.35529	0.11175		-90	4237.98	2950.47	1.43637	156.567	96.5083	1.62231
	0	-69.2365	10.5866	-13.3418	2.00681	2.32687	0.0469237		0	4034.85	3034.94	1.32947	149.408	101.925	1.46587
	EB2								EB2
	Series: B								Series: B
	Measurement: B_P2_m24								Measurement: B_P2_m24
	φ	σ (MPa)	± (MPa)	τ (MPa)	± (MPa)	FWHM (°)	± (°)		φ	A(max)	A(min)	A(max) / A(min)	I(max)	I(min)	I(max) / I(min)
	-90	-15.686	9.87684	2.44413	1.87227	2.28745	0.0640643		-90	4160.3	3132.67	1.32804	156.667	107.55	1.45669
	0	-52.8181	15.4691	-11.9816	2.93235	2.29395	0.0712676		0	3791.8	2891	1.31159	141.45	95	1.48895
	EB2								EB2
	Series: B								Series: B
	Measurement: B_P2_m25								Measurement: B_P2_m25
	φ	σ (MPa)	± (MPa)	τ (MPa)	± (MPa)	FWHM (°)	± (°)		φ	A(max)	A(min)	A(max) / A(min)	I(max)	I(min)	I(max) / I(min)
	-90	-17.7759	9.81495	4.83148	1.86054	2.30057	0.0421888		-90	3748.98	2843.7	1.31835	138.292	96.8	1.42863
	0	-58.2304	13.6891	-15.1479	2.59492	2.31389	0.0668745		0	3284.05	2566.75	1.27946	121.5	86.1167	1.41088
	EB2								EB2
	Series: B								Series: B
	Measurement: B_P2_m26								Measurement: B_P2_m26
	φ	σ (MPa)	± (MPa)	τ (MPa)	± (MPa)	FWHM (°)	± (°)		φ	A(max)	A(min)	A(max) / A(min)	I(max)	I(min)	I(max) / I(min)
	-90	-54.1295	10.0809	2.30005	1.91095	2.39929	0.065819		-90	3650.5	2389.99	1.52741	131.958	79.5333	1.65916
	0	-82.0854	19.2228	-15.1352	3.64389	2.38622	0.0670655		0	3699.48	2395.15	1.54457	131.833	75.375	1.74903
	EB2								EB2
	Series: B								Series: B
	Measurement: B_P2_m27								Measurement: B_P2_m27
	φ	σ (MPa)	± (MPa)	τ (MPa)	± (MPa)	FWHM (°)	± (°)		φ	A(max)	A(min)	A(max) / A(min)	I(max)	I(min)	I(max) / I(min)
	-90	-51.2061	11.3515	5.60887	2.1518	2.2721	0.0616716		-90	4389.56	3010.7	1.45799	170.392	104.875	1.62471
	0	-44.6203	13.3655	-14.0046	2.53359	2.25045	0.046461		0	4279.03	3177.92	1.34649	163.242	113.458	1.43878
	EB2								EB2
	Series: B								Series: B
	Measurement: B_P2_m28								Measurement: B_P2_m28
	φ	σ (MPa)	± (MPa)	τ (MPa)	± (MPa)	FWHM (°)	± (°)		φ	A(max)	A(min)	A(max) / A(min)	I(max)	I(min)	I(max) / I(min)
	-90	-20.5672	9.58479	3.5356	1.81691	2.27427	0.0447626		-90	3993.01	3161.42	1.26305	148.367	108.833	1.36325
	0	-64.4653	11.1182	-18.2038	2.10757	2.34016	0.10749		0	3958	2594.93	1.52528	149.933	85.9583	1.74426
	EB2								EB2
	Series: B								Series: B
	Measurement: B_P2_m29								Measurement: B_P2_m29
	φ	σ (MPa)	± (MPa)	τ (MPa)	± (MPa)	FWHM (°)	± (°)		φ	A(max)	A(min)	A(max) / A(min)	I(max)	I(min)	I(max) / I(min)
	-90	-45.709	10.8569	7.33947	2.05805	2.40346	0.0939466		-90	4061.5	3102.32	1.30918	147.775	99.0083	1.49255
	0	-94.4133	11.3878	-9.92398	2.15869	2.4519	0.0993494		0	3953.16	2857.52	1.38343	144.683	86.5333	1.672

## Sheet: EB2-P3
	EB2								EB2
	Series: B								Series: B
	Measurement: B_P3_m30								Measurement: B_P3_m30
	φ	σ (MPa)	± (MPa)	τ (MPa)	± (MPa)	FWHM (°)	± (°)		φ	A(max)	A(min)	A(max) / A(min)	I(max)	I(min)	I(max) / I(min)
	-90	-226.923	11.9586	-11.9712	2.26689	2.35699	0.0657568		-90	5829.8	4468.57	1.30462	217	155.05	1.39955
	0	490.009	20.2701	-26.9601	3.84243	2.28606	0.0274991		0	5666.55	4550.85	1.24516	211.425	162.808	1.29861
	EB2								EB2
	Series: B								Series: B
	Measurement: B_P3_m31								Measurement: B_P3_m31
	φ	σ (MPa)	± (MPa)	τ (MPa)	± (MPa)	FWHM (°)	± (°)		φ	A(max)	A(min)	A(max) / A(min)	I(max)	I(min)	I(max) / I(min)
	-90	-176.154	12.8181	-10.3102	2.42981	2.41542	0.0670561		-90	5732.41	4273.53	1.34138	212.183	147.6	1.43756
	0	149.03	15.9046	-13.8602	3.01489	2.39532	0.0490632		0	5963.15	4296.2	1.38801	205	148.525	1.38024
	EB2								EB2
	Series: B								Series: B
	Measurement: B_P3_m32								Measurement: B_P3_m32
	φ	σ (MPa)	± (MPa)	τ (MPa)	± (MPa)	FWHM (°)	± (°)		φ	A(max)	A(min)	A(max) / A(min)	I(max)	I(min)	I(max) / I(min)
	-90	-157.152	10.317	-1.22513	1.9557	2.48367	0.0601082		-90	5635.6	4172.17	1.35076	205.908	141.267	1.45759
	0	-10.2998	10.0463	-6.49655	1.90439	2.47607	0.0692571		0	6213.25	4460.64	1.39291	204.9	147.192	1.39206
	EB2								EB2
	Series: B								Series: B
	Measurement: B_P3_m33								Measurement: B_P3_m33
	φ	σ (MPa)	± (MPa)	τ (MPa)	± (MPa)	FWHM (°)	± (°)		φ	A(max)	A(min)	A(max) / A(min)	I(max)	I(min)	I(max) / I(min)
	-90	-118.582	9.29241	0.814777	1.76148	2.42506	0.0673285		-90	5167.75	3955.32	1.30653	193.308	135.05	1.43138
	0	-106.662	8.79461	-7.34452	1.66712	2.40796	0.0681423		0	4858.13	3990.93	1.21729	175.675	133.767	1.31329
	EB2								EB2
	Series: B								Series: B
	Measurement: B_P3_m34								Measurement: B_P3_m34
	φ	σ (MPa)	± (MPa)	τ (MPa)	± (MPa)	FWHM (°)	± (°)		φ	A(max)	A(min)	A(max) / A(min)	I(max)	I(min)	I(max) / I(min)
	-90	-12.8953	12.4972	2.03925	2.36899	2.18657	0.0772225		-90	3906.78	2324.08	1.681	157.308	87.6667	1.79439
	0	-69.6791	8.49799	-17.4072	1.61089	2.1538	0.0486589		0	3841.7	2368.85	1.62176	157.625	90.2083	1.74734
	EB2								EB2
	Series: B								Series: B
	Measurement: B_P3_m35								Measurement: B_P3_m35
	φ	σ (MPa)	± (MPa)	τ (MPa)	± (MPa)	FWHM (°)	± (°)		φ	A(max)	A(min)	A(max) / A(min)	I(max)	I(min)	I(max) / I(min)
	-90	18.7755	9.45516	6.8437	1.79233	2.09037	0.0501864		-90	3493.89	2452	1.42491	148.933	92.5167	1.6098
	0	-67.5083	11.5118	-15.5632	2.1822	2.09683	0.047208		0	3297.26	2076.56	1.58784	137.108	78.0167	1.75742
	EB2								EB2
	Series: B								Series: B
	Measurement: B_P3_m36								Measurement: B_P3_m36
	φ	σ (MPa)	± (MPa)	τ (MPa)	± (MPa)	FWHM (°)	± (°)		φ	A(max)	A(min)	A(max) / A(min)	I(max)	I(min)	I(max) / I(min)
	-90	33.3762	7.70132	7.47638	1.45987	2.05322	0.029552		-90	3846.88	2351.87	1.63567	164.342	90.8167	1.8096
	0	-39.7656	10.4296	-15.3711	1.97705	2.05733	0.0371718		0	3304.32	1927.35	1.71444	140.842	75.0667	1.87622
	EB2								EB2
	Series: B								Series: B
	Measurement: B_P3_m37								Measurement: B_P3_m37
	φ	σ (MPa)	± (MPa)	τ (MPa)	± (MPa)	FWHM (°)	± (°)		φ	A(max)	A(min)	A(max) / A(min)	I(max)	I(min)	I(max) / I(min)
	-90	11.3174	10.9564	4.998	2.07691	2.08826	0.0355963		-90	3480.97	2173.82	1.60132	144.233	89.4833	1.61185
	0	-68.0238	9.44613	-17.7338	1.79062	2.08376	0.0417456		0	3488.5	2422.5	1.44004	147.683	92.5417	1.59586
	EB2								EB2
	Series: B								Series: B
	Measurement: B_P3_m38								Measurement: B_P3_m38
	φ	σ (MPa)	± (MPa)	τ (MPa)	± (MPa)	FWHM (°)	± (°)		φ	A(max)	A(min)	A(max) / A(min)	I(max)	I(min)	I(max) / I(min)
	-90	35.7488	8.92032	4.93386	1.69095	2.0905	0.0412737		-90	3493.64	2437.99	1.433	142.558	93.675	1.52184
	0	-60.6689	14.1529	-19.5565	2.68284	2.07716	0.0393021		0	3464.5	2120.61	1.63373	139.908	80.225	1.74395
	EB2								EB2
	Series: B								Series: B
	Measurement: B_P3_m39								Measurement: B_P3_m39
	φ	σ (MPa)	± (MPa)	τ (MPa)	± (MPa)	FWHM (°)	± (°)		φ	A(max)	A(min)	A(max) / A(min)	I(max)	I(min)	I(max) / I(min)
	-90	17.9046	7.78939	3.04938	1.47657	2.1016	0.053487		-90	4057.86	2494.2	1.62692	172.183	94.45	1.82301
	0	-74.0119	15.2354	-23.269	2.88804	2.09249	0.0357178		0	3688.56	2766.26	1.33341	154.733	109.15	1.41762
	EB2								EB2
	Series: B								Series: B
	Measurement: B_P3_m40								Measurement: B_P3_m40
	φ	σ (MPa)	± (MPa)	τ (MPa)	± (MPa)	FWHM (°)	± (°)		φ	A(max)	A(min)	A(max) / A(min)	I(max)	I(min)	I(max) / I(min)
	-90	31.4202	7.90779	5.83793	1.49901	2.05993	0.0294662		-90	3501.27	2591.24	1.35119	152.158	104.475	1.45641
	0	-51.3967	13.2915	-19.4364	2.51956	2.07725	0.0270428		0	3421.38	2234.43	1.53121	143.6	88.7333	1.61833
	EB2								EB2
	Series: B								Series: B
	Measurement: B_P3_m41								Measurement: B_P3_m41
	φ	σ (MPa)	± (MPa)	τ (MPa)	± (MPa)	FWHM (°)	± (°)		φ	A(max)	A(min)	A(max) / A(min)	I(max)	I(min)	I(max) / I(min)
	-90	-1.25096	6.93103	9.1597	1.31386	2.06198	0.0340639		-90	4008.33	2325.48	1.72366	170.883	94.8333	1.80193
	0	-63.2891	10.5793	-15.4784	2.00543	2.06192	0.0358179		0	3882.3	2186.6	1.7755	168.392	87.375	1.92723
	EB2								EB2
	Series: B								Series: B
	Measurement: B_P3_m42								Measurement: B_P3_m42
	φ	σ (MPa)	± (MPa)	τ (MPa)	± (MPa)	FWHM (°)	± (°)		φ	A(max)	A(min)	A(max) / A(min)	I(max)	I(min)	I(max) / I(min)
	-90	11.5662	9.39783	5.18244	1.78147	2.03771	0.0321582		-90	3905.22	2326.71	1.67843	167.808	96.4083	1.7406
	0	-50.6044	9.4248	-15.936	1.78658	2.05754	0.0310025		0	3642.25	2353.58	1.54754	155.625	91.7333	1.69649
	EB2								EB2
	Series: B								Series: B
	Measurement: B_P3_m43								Measurement: B_P3_m43
	φ	σ (MPa)	± (MPa)	τ (MPa)	± (MPa)	FWHM (°)	± (°)		φ	A(max)	A(min)	A(max) / A(min)	I(max)	I(min)	I(max) / I(min)
	-90	-22.1292	14.0139	8.48445	2.6565	2.09298	0.0340683		-90	3690.61	2439.83	1.51265	151.617	98.9917	1.53161
	0	-82.6871	11.8106	-15.3131	2.23884	2.10611	0.0337056		0	3325.8	2453.86	1.35533	138.4	95.9083	1.44304
	EB2								EB2
	Series: B								Series: B
	Measurement: B_P3_m44								Measurement: B_P3_m44
	φ	σ (MPa)	± (MPa)	τ (MPa)	± (MPa)	FWHM (°)	± (°)		φ	A(max)	A(min)	A(max) / A(min)	I(max)	I(min)	I(max) / I(min)
	-90	-1.39598	13.2262	5.44199	2.50718	2.04648	0.0255885		-90	3672.02	2691.89	1.3641	153.208	107.342	1.4273
	0	-45.3509	9.11518	-13.9336	1.72789	2.05304	0.0245585		0	3614.03	2299.6	1.57159	149.667	91.5833	1.63421
